# Supplementary material for: Lysosomal Ca2+-mediated TFEB activation modulates mitophagy and functional adaptation of pancreatic β-cells to metabolic stress
Source: Nat Commun. 2022 Mar 14;13:1300. doi: 10.1038/s41467-022-28874-9 (PMC8921223; doi:10.1038/s41467-022-28874-9)
Supplement: Supplementary file 5 — Source data [file 41467_2022_28874_MOESM5_ESM.xlsx]

## Sheet: Fig. 1
Fig. 1a
Veh	Rot	O/A
0	6	7
0.5	5	15.5
3.5	6	10.5
0.67	7	15.5
0.5	7	26
1	6.5	16.67
0	6	14.5
0	12.5	17
2	16	14.5
Fig. 1b
Veh	Rot	O/A
2	9	6
0	4	7.5
0	8	6
1	7	5
1.5	4.5	6.25
Fig. 1c
TFEB-GFP				TFE3-GFP
Veh	Rot	O/A		Veh	Rot	O/A
0	100	88.89		0	100	94
0	96	84.62		0	94	100
0	100	94.44		25	97	96
0	90	100
16.6667	100	77.78
Fig. 1d
TFEB				TFE3
Veh	Rot	O/A		Veh	Rot	O/A
9.52	95.45	84.62		9.09	90.63	100
7.69	75	80		15.79	96.43	100
23.53	88	82.35		16	86.36	95
8.7	91.3	74.07		27.78	100	95.45
				17.65	100	90.48
Fig. 1e
	Veh																				Rot																				O/A
Con	0	1	0	3	0	0	1	0	3	0	0	0	0	1	0	1	0	0	4	0	6	3	7	9	6	3	7	9	8	12	10	9	6	1.5	5.5	10	13	6	5.5	6	3	4	3.5	6	4	3	4	3.5	6
Tfeb KO	0	0	1	0	0	2	0	0	1												5	0	12	0.5	5	6	2	2.5	5	5											7	2	0	0	2	0	0
Tfe3 KO	0	0	0	0	0	0	0	3	0	0	0	3	0	0	0						0	0	7	0	1.33	4	9.5	7	1.67	1.33	0	0	3	1.5	2.5	2.5	3	0.5			0	1.25	6.67	0	0	2	5	6.5	2
[truncated: 7 more columns]

## Sheet: Fig. 2
Fig. 2b
HA			HA-∆CnA-H151Q
Veh	Rot	O/A	Veh	Rot	O/A
12.5	90	100	0	66.67	75
0	77.78	91.67	33.33	50	66.67
25	85.71	63.64	0	75	0
0	88.89	81.25	0	75	0
22.22	94.44	85.71	33.33	50	50
11.11	84.62	88.89	0	66.67	33.33
13.33	91.67	75	20	0	75
9.09	84.62	66.67	0	66.67	33.33
7.14			14.29	28.57	40
			37.5	50	60
			0	50	25
			0	60	0
			0	62.5	0
			0	0	75
			0	0	73.33
			12.5	66.67	50
			0	0	55.56
			0	0	54.55
			0	66.67	33.33
			0		25
			18.75
Fig. 2d
HA			HA-∆CnA-H151Q
Veh	Rot	O/A	Veh	Rot	O/A
0	29	7.5	2	8	0
0	17.67	14	12	5.5	4
5	25	9	6	2.5	2
3	10.5	7.5	6	2	2
0	8.5	11	2	7	1
1	12	9	0	4	3
3	21	8	1	3	0
		8	0
		6
Fig. 2e
right upper																	right lower
Time [sec]	Veh					Rot					OA						Veh	Rot	O/A
0	8.54	3.7	3.304	4.08	3.944	3.722	1.51	2.297	4.17	4.759	2.835	1.996	5.229	5.806	3.43		38.015	10.106	24.208
5	8.53	3.665	3.31	4.144	4.037	3.685	1.534	2.274	4.179	4.775	2.701	2.018	5.129	5.704	3.499		20.727	19.496	14.116
10	8.415	3.775	3.51	4.284	4.037	3.747	1.562	2.327	4.144	4.765	2.785	2.05	5.242	5.572	3.503		27.138	24.698	12.817
15.01	8.398	3.89	3.417	4.185	4.152	3.838	1.599	2.395	4.037	4.561	2.667	2.026	5.248	5.844	3.419		31.103	12.768	14.408
20.01	8.613	3.821	3.625	4.167	4.227	3.814	1.558	2.452	4.061	4.637	2.74	2.152	5.275	5.85	3.605		25.568	10.336	17.694
25.01	8.822	3.85	3.588	4.307	4.259	3.848	1.578	2.511	3.982	4.737	2.732	2.057	5.267	5.822	3.556
30.01	8.488	3.871	3.589	4.307	4.15	3.777	1.644	2.49	3.996	4.493	2.873	2.17	5.382	5.6	3.472
35.01	8.388	3.895	3.602	4.448	4.163	3.77	1.591	2.545	3.917	4.63	2.748	2.057	5.191	5.594	3.443
40.01	8.65	3.96	3.655	4.402	4.177	3.814	1.623	2.555	3.829	4.734	2.829	2.104	5.591	5.745	3.488
45.01	8.727	3.89	3.615	4.413	4.228	3.869	1.559	2.568	4.187	4.479	2.848	2.138	5.575	5.775	3.455
50.01	8.767	4.185	4.239	4.317	13.396	4.472	1.605	7.66	7.777	4.4	2.966	2.251	10.686	6.084	5.111
55.01	15.562	9.037	7.013	4.751	10.675	8.302	0.861	7.27	7.589	4.455	6.618	7.374	12.817	12.616	5.775
60.02	17.505	12.167	11.633	14.278	14.259	8.613	5.656	7.762	7.234	4.379	8.437	7.874	11.826	14.408	8.726
65.01	29.369	20.245	21.518	19.471	23.465	9.472	7.504	11.525	7.248	5.062	8.426	9.957	11.094	13.603	11.156
70.02	38.015	20.727	26.529	29.416	25.568	10.106	11.857	17.315	7.628	10.336	9.837	14.116	10.121	7.312	15.494
75.02	36.888	17.419	27.138	31.103	23.352	8.96	17.57	21.47	9.057	9.616	13.349	11.144	8.996	4.765	17.694
80.02	32.1	14.755	25.177	30.437	20.145	7.643	19.496	23.079	11.359	9.031	20.055	5.215	7.909	3.763	16.377
85.02	27.477	12.574	21.824	26.754	17.112	6.359	19.118	23.311	12.447	8.68	23.982	3.477	7.336	3.287	13.212
90.02	22.926	11.027	15.722	24.913	11.532	5.53	18.038	24.472	12.768	8.418	24.208	2.773	6.521	2.983	9.498
95.02	18.136	9.78	6.766	23.708	5.042	4.92	17.202	24.698	12.314	8.567	23.591	2.411	6.319	2.707	7.469
100.02	11.771	8.8	3.457	23.219	2.432	4.525	16.048	22.163	10.787	8.14	21.763	1.962	6.689	2.478	6.815
105.02	5.159	8.332	2.523	23.002	1.781	4.212	13.532	19.722	9.411	7.972	21.285	1.865	6.553	2.369	6.343
110.02	3.051	6.364	2.098	20.862	1.555	4.068	10.497	16.671	7.49	7.88	19.541	1.761	6.456	2.254	6.341
115.02	2.402	1.707	1.905	20.891	1.474	3.831	8.831	13.8	5.918	7.64	18.207	1.614	6.132	2.265	6.256
120.02	2.278	1.26	1.848	22.608	1.425	3.797	10.682	10.012	4.819	7.568	17.528	1.553	5.981	2.167	6.334
125.03	2.217	1.212	1.742	22.506	1.443	3.659	9.424	7.102	4.232	7.351	16.51	1.556	5.82	2.146	6.235
130.03	2.232	1.197	1.706	20.968	1.416	3.61	10.221	4.92	3.68	6.316	15.677	1.509	5.686	2.13	6.434
135.03	2.204	1.197	1.689	17.745	1.4	3.466	10.994	3.769	3.334	6.764	14.474	1.517	5.61	2.091	6.321
140.03	2.245	1.212	1.679	16.078	1.376	3.353	11.9	2.922	3.205	6.465	13.356	1.49	5.399	2.087	6.315
145.03	2.234	1.213	1.676	16.323	1.405	3.365	11.675	2.542	3.151	6.039	9.326	1.464	5.298	2.119	6.319
150.03	2.243	1.21	1.639	16.687	1.383	3.398	11.301	2.181	2.991	5.399	8.888	1.627	5.24	2.123	6.244
155.03	2.309	1.241	1.64	15.892	1.376	3.444	10.915	2.054	2.9	5.34	5.195	1.655	5.131	2.076	6.508
160.03	2.324	1.225	1.647	14.011	1.398	3.435	10.341	1.98	2.93	5.047	3.186	1.624	5.141	2.088	6.344
165.03	2.321	1.249	1.633	11.933	1.415	3.347	10.729	1.92	2.805	4.776	2.43	1.61	4.953	2.089	6.169
170.03	2.389	1.256	1.651	11.405	1.424	3.418	10.664	1.879	2.74	4.694	2.092	1.591	4.891	2.111	6.376
175.03	2.443	1.267	1.646	12.331	1.429	3.385	9.616	1.888	2.689	4.457	2.012	1.617	4.962	2.093	6.458
180.04	2.435	1.293	1.633	9.988	1.445	3.378	9.847	1.89	2.717	4.449	2.002	1.612	4.647	2.089	6.472
185.03	2.46	1.283	1.68	9.351	1.45	3.367	9.183	1.846	2.613	4.221	1.929	1.62	4.776	2.121	6.657
190.04	2.451	1.31	1.67	8.201	1.481	3.36	8.798	1.91	2.605	4.103	1.957	1.605	4.713	2.142	6.405
Fig. 2f
Veh	Rot	O/A
6.29706	5.44286	5.11061
8.24114	6.30259	5.18597
6.856	3.74336	5.90643
6.78537	5.05988	4.69783
5.598	3.80466	5.04724
6.65455	4.23996	4.86562
5.40238	3.98217	6.05832
Fig. 2g
left																																												right
Time [sec]	Veh														Rot														O/A															Veh	Rot	O/A
0.89	0	0	0	0	0	0	0	0	0	0	0	0	0	0	0	0	0	0	0	0	0	0	0	0	0	0	0	0	0	0	0	0	0	0	0	0	0	0	0	0	0	0		5.631	2.365	0.3108
2.89	-0.0002	0.0001	0.0004	-0.0005	0.0009	0.0003	0.0005	0.0001	0.0006	-0.0003	0.0008	0.0005	-0.0002	-0.0003	-0.0026	-0.0017	-0.0024	-0.0034	-0.0018	-0.0017	-0.0024	-0.002	-0.0019	-0.0039	-0.0022	-0.0022	-0.0033	-0.0021	0.0025	0.0026	0.0028	0.0031	0.003	0.0027	0.0034	0.0039	0.0037	0.002	0.004	0.0028	0.0027	0.0028		6.512	2.149	0.4482
4.89	0.0008	0	0.0012	0	0.0011	0.0002	-0.0001	0.0003	0.0006	-0.0004	0	0.001	-0.0002	0.0005	-0.0022	-0.0018	-0.0021	-0.0026	-0.0011	-0.0019	-0.0017	-0.002	-0.0018	-0.0033	-0.0015	-0.0024	-0.0028	-0.0015	0.0027	0.0027	0.0037	0.0023	0.0023	0.0024	0.0026	0.003	0.0027	0.0015	0.0029	0.0026	0.0024	0.0027		5.962	2.149	0.5816
6.89	0.0003	-0.0002	0.0008	0.0006	0.0012	0.0011	0.0004	-0.0001	0.0009	-0.0001	0.0005	0.0009	0.0001	0.0004	-0.0026	-0.0023	-0.0027	-0.0031	-0.0017	-0.0022	-0.0023	-0.0027	-0.0027	-0.0035	-0.0015	-0.0024	-0.0032	-0.0023	0.0021	0.0019	0.0021	0.0022	0.0021	0.0018	0.0031	0.0038	0.0024	0.0011	0.0032	0.0027	0.0022	0.0026		6.049	1.375	0.5363
8.89	0.0004	-0.001	0.0008	0.0002	0.0012	0.0008	0.0003	0.0004	0.0011	-0.001	-0.0001	0.0007	0	0.0002	-0.0028	-0.0008	-0.0023	-0.0021	-0.0015	-0.0011	-0.0013	-0.0022	-0.0013	-0.0025	-0.002	-0.0025	-0.0029	-0.0018	0.0027	0.0027	0.0035	0.0023	0.0028	0.0025	0.0032	0.0036	0.0034	0.0024	0.0035	0.0027	0.0022	0.0029		3.617	2.041	0.2931
10.89	0.0002	-0.0009	0.001	0.0002	0.0016	0.0005	0.0006	0.0004	0.0012	-0.0002	0.0003	0.0008	0.0003	0.0002	-0.0016	-0.0014	-0.0012	-0.0027	-0.0004	-0.0014	-0.0012	-0.0012	-0.0014	-0.0023	-0.0013	-0.002	-0.0019	-0.0009	0.005	0.0053	0.0067	0.005	0.0057	0.0048	0.007	0.0062	0.006	0.0043	0.0066	0.006	0.0052	0.0064		2.684	5.728	2.153
12.89	0.0007	-0.0009	0.0006	0.0001	0.0014	0.0006	0.0007	0.001	0.0014	-0.0001	0.0005	0.0004	0.0003	-0.0002	0.0004	0.0013	0.001	-0.0003	0.0014	0.001	0.0011	0.001	0.0018	0	0.0016	0.0008	0.0006	0.0013	0.0055	0.0059	0.0058	0.0052	0.0054	0.0064	0.0065	0.0073	0.0067	0.0054	0.0075	0.0063	0.0066	0.0062		2.691	1.83	0.9037
14.89	-0.0019	-0.0029	-0.0008	-0.0014	0.0014	0.0005	0.0005	0.0008	0.0014	-0.0003	0	-0.0019	-0.0025	-0.002	0.0003	0.0023	0.0006	-0.0003	0.0013	0.0012	0.0015	0.0014	0.0015	0.0005	0.0009	0.0012	0.0003	0.0008	0.0064	0.006	0.0063	0.0053	0.0054	0.0056	0.0066	0.0068	0.0058	0.0055	0.0065	0.0058	0.0058	0.0064		2.166	1.797	2.385
16.89	-0.0018	-0.003	-0.0005	-0.0014	0.0028	0.0021	0.0015	0.0022	0.0033	0.0007	0.0019	-0.0014	-0.002	-0.002	-0.0022	-0.0006	-0.0006	-0.0024	-0.0009	0.0004	-0.0002	-0.0006	0.0006	-0.0024	-0.0013	-0.0013	-0.0012	-0.0013	0.0035	0.0038	0.0046	0.0033	0.004	0.0037	0.0041	0.0052	0.004	0.0035	0.0056	0.0041	0.0035	0.0046		1.496	1.805	0.3694
18.89	-0.0021	-0.0026	-0.0011	-0.0017	-0.0039	-0.0037	-0.0045	-0.005	-0.0044	-0.0066	-0.0044	-0.0016	-0.0018	-0.0018	-0.0073	-0.0082	-0.0078	-0.0085	-0.007	-0.0062	-0.0079	-0.0077	-0.0074	-0.0085	-0.0067	-0.0081	-0.009	-0.0069	0.0014	0.0012	0.0023	0.0021	0.0015	0.0012	0.0021	0.0024	0.0019	0.0014	0.0021	0.0018	0.0011	0.0029		2.898	1.085	0.3941
20.89	-0.0029	-0.0037	-0.0011	-0.0021	-0.0063	-0.0061	-0.0057	-0.0074	-0.0076	-0.0094	-0.0061	-0.0015	-0.0029	-0.0025	-0.008	-0.0089	-0.0085	-0.0099	-0.0078	-0.0069	-0.0085	-0.0099	-0.0089	-0.0103	-0.0088	-0.0091	-0.0106	-0.008	0.0009	0.0015	0.0008	0.0015	0.0015	0.0004	0.0003	0.0019	0.0018	0.0025	0.002	0.0017	0.0009	0.0027		2.105	4.094	0.8441
22.89	0.003	0.0032	0.0018	0.0014	0.001	-0.0002	0.0003	0.0006	-0.0005	-0.0012	0.0018	0.0006	0.0012	0.0008	-0.0002	0.0002	0.0003	0.0003	0.0021	0.0019	0.0014	0.0013	0.0007	-0.0003	0	0.0004	0.0001	0.0011	0.0071	0.0072	0.007	0.0065	0.0078	0.0062	0.0073	0.0045	0.0073	0.0043	0.0088	0.0065	0.0057	0.0072		6.013	2.179	0.6281
24.89	0.0128	0.0139	0.0096	0.0037	-0.0003	-0.002	-0.0005	-0.0007	-0.0019	-0.0011	0.0007	0.0023	0.001	0.0082	0.0003	0.0012	0.0013	-0.0005	0.0035	0.0031	0.0015	0.0009	0.0019	0.0004	0.0005	0.0005	0.0002	0.0009	0.0021	0.0013	0.0017	0.0006	0.0027	0.0003	0.001	-0.0022	0.0014	-0.0028	0.0053	0.0011	0.0016	0.002		7.579	1.141	0.4516
26.89	0.0187	0.0104	0.0136	0.0085	-0.0018	-0.0029	-0.0004	0.0009	-0.0019	-0.0015	0.0014	0.0045	0.004	0.0135	-0.0027	-0.0006	-0.0026	-0.0039	0.0021	-0.0004	0.0007	-0.0013	0.0004	-0.003	-0.0023	-0.0015	-0.0017	-0.0013	0.001	0.0001	0.0011	0.0011	0.0021	-0.0023	0.0009	-0.0037	0.0005	-0.0032	0.0062	0.0006	0.0015	0.0014		7.072	1.838	1.136
28.89	0.0216	0.0102	0.0174	0.0132	-0.0013	-0.0037	0.002	0.0025	-0.0021	-0.001	0.002	0.0085	0.0065	0.017	-0.0052	-0.0032	-0.0056	-0.007	0.0021	-0.0035	-0.0001	-0.0039	0.0004	-0.0059	-0.0059	-0.0037	-0.0052	-0.0019	0.0031	0.0025	0.0023	0.0027	0.0029	-0.0026	0.0009	-0.0025	0.0016	-0.0023	0.008	0.003	0.0037	0.0032
30.89	0.0245	0.0097	0.0225	0.0175	0.0003	-0.002	0.0199	0.0091	-0.0002	-0.0016	0.0027	0.0114	0.0081	0.0198	-0.007	-0.0051	-0.008	-0.009	0.0009	-0.0068	-0.0015	-0.0059	-0.001	-0.0076	-0.007	-0.0054	-0.0065	-0.0023	0.0027	0.0014	0.0018	0.0023	0.0018	-0.0042	-0.0007	-0.0025	0.0007	-0.0029	0.0074	0.0014	0.0028	0.0029
32.89	0.0289	0.0121	0.035	0.0232	0.0042	0.0005	0.0703	0.0657	0.0039	0.0024	0.0068	0.0149	0.0119	0.0233	-0.0077	-0.0055	-0.0083	-0.0082	0.0013	-0.008	-0.0009	-0.0057	-0.0013	-0.0087	-0.0078	-0.0064	-0.0077	-0.0024	0.0021	0.0014	0.0017	0.0015	0.0022	-0.0044	-0.0008	-0.0023	-0.0005	-0.0027	0.0065	0.0017	0.0033	0.0026
34.89	0.0339	0.0148	0.0484	0.0334	0.0081	0.0026	0.0745	0.0741	0.0112	0.0031	0.009	0.0208	0.0169	0.0275	-0.0071	-0.0057	-0.0072	-0.0075	0.0052	-0.0071	-0.001	-0.0059	-0.001	-0.0081	-0.008	-0.0063	-0.0077	0.0002	0.0022	0.0013	0.0015	0.0017	0.002	-0.0044	-0.0006	-0.002	-0.0007	-0.0038	0.0064	0.0012	0.0036	0.0027
36.89	0.0424	0.0207	0.0653	0.0456	0.0198	0.0047	0.0786	0.068	0.041	0.0076	0.0106	0.0301	0.0249	0.0318	-0.0062	-0.0042	-0.0065	-0.0052	0.0153	-0.0063	-0.0011	-0.0046	-0.0007	-0.0077	-0.0071	-0.0058	-0.0064	0.0059	0.0017	0.0012	0.0013	0.0017	0.0015	-0.0056	-0.0006	-0.0027	-0.0012	-0.0037	0.0064	0.0014	0.0032	0.0023
38.89	0.0526	0.0276	0.0816	0.0593	0.0282	0.0122	0.0913	0.0868	0.0821	0.0167	0.0193	0.0404	0.0342	0.0377	-0.0061	-0.004	-0.0063	-0.0051	0.0131	-0.0069	-0.0005	-0.0048	-0.0007	-0.0078	-0.0074	-0.005	-0.0069	0.0058	0.0026	0.0016	0.0014	0.0025	0.0028	-0.0052	0	-0.0013	-0.0005	-0.0029	0.0062	0.0013	0.0035	0.0032
40.89	0.0647	0.0358	0.0965	0.0721	0.0576	0.0141	0.0902	0.084	0.0771	0.0187	0.0197	0.0541	0.0476	0.0431	-0.0042	-0.0022	-0.0045	-0.0035	0.0127	-0.0046	0.0011	-0.004	0.0008	-0.0063	-0.0056	-0.0034	-0.0049	0.0063	0.003	0.0023	0.0026	0.0017	0.0028	-0.0051	0.0009	-0.0007	0.0004	-0.0033	0.0064	0.002	0.0043	0.0034
42.89	0.0756	0.0419	0.105	0.0806	0.099	0.0193	0.0928	0.0865	0.0722	0.0205	0.0228	0.0658	0.0633	0.0497	-0.0037	-0.0018	-0.0046	-0.0031	0.0125	-0.0032	0.0001	-0.0035	0.0019	-0.006	-0.005	-0.0025	-0.005	0.0064	0.0024	0.002	0.0015	0.0023	0.0018	-0.005	0.0005	-0.0001	-0.0005	-0.0033	0.0062	0.0018	0.0039	0.0035
44.89	0.0864	0.0498	0.1076	0.0853	0.0787	0.0254	0.0905	0.0856	0.0707	0.0224	0.0236	0.0768	0.0785	0.0524	-0.003	-0.0006	-0.0041	-0.0024	0.0115	-0.0017	0.0012	-0.0027	0.0021	-0.0055	-0.0048	-0.0017	-0.0042	0.0058	0.0033	0.0023	0.0021	0.002	0.0019	-0.0042	0.0004	-0.0015	0.0001	-0.0021	0.0058	0.0014	0.004	0.0033
46.89	0.0955	0.0546	0.104	0.0886	0.0672	0.0273	0.0879	0.0848	0.0647	0.0279	0.0245	0.0837	0.0922	0.0566	-0.0019	0.0012	-0.0031	-0.0017	0.0108	0.0003	0.0022	-0.0026	0.0032	-0.0043	-0.0037	-0.0005	-0.0036	0.0052	0.0027	0.0025	0.0022	0.0027	0.0023	-0.0038	0.0008	0.0005	0.0004	-0.0032	0.0057	0.0021	0.0041	0.0031
48.89	0.1032	0.0601	0.1019	0.0884	0.0731	0.0303	0.0895	0.0869	0.0609	0.0498	0.0272	0.0887	0.107	0.0588	-0.004	0.0004	-0.0033	-0.0032	0.0087	0.0013	0.001	-0.0031	0.0016	-0.0062	-0.0044	-0.0005	-0.005	0.0037	0.0016	0.0019	0.0014	0.0014	0.001	-0.0034	0.0004	0.0013	-0.0003	-0.0031	0.0047	0.0014	0.0028	0.0026
50.89	0.1094	0.0652	0.0933	0.0868	0.0845	0.0332	0.0816	0.0865	0.0572	0.1099	0.028	0.0894	0.1124	0.0598	-0.0021	0.003	-0.0009	-0.0016	0.009	0.007	0.0017	-0.0019	0.0033	-0.0055	-0.0022	0.001	-0.0038	0.0037	0.0011	0.001	0.0009	0.0008	0.001	-0.0037	0.0001	0.0024	-0.0009	-0.0031	0.0042	0.0011	0.0028	0.0021
52.89	0.1108	0.0691	0.088	0.086	0.0894	0.0421	0.0829	0.0812	0.0515	0.1015	0.0309	0.0954	0.1183	0.0625	-0.0012	0.0044	0	0.0005	0.0085	0.0125	0.0034	-0.0012	0.0052	-0.005	-0.0014	0.0024	-0.0028	0.0041	0.0018	0.0011	0.0016	0.0019	0.0018	-0.0014	0.001	0.0034	-0.0002	-0.0017	0.0053	0.0022	0.0036	0.0026
54.89	0.1111	0.0722	0.0846	0.0844	0.1054	0.0586	0.0777	0.0764	0.0465	0.0823	0.0322	0.0961	0.1213	0.0629	0	0.0061	0.0011	0.0009	0.009	0.0196	0.0046	-0.0002	0.006	-0.004	-0.0006	0.0041	-0.0014	0.0039	0.0017	0.0018	0.0021	0.0017	0.002	-0.0006	0.0016	0.0057	0.0004	-0.0019	0.0053	0.002	0.0038	0.0036
56.89	0.1139	0.0772	0.0805	0.0853	0.126	0.0688	0.0649	0.0661	0.0391	0.065	0.0263	0.09	0.1203	0.0656	0.0004	0.0072	0.0002	0.0002	0.0075	0.0271	0.0056	0.0005	0.0062	-0.003	-0.0007	0.0046	-0.0007	0.0025	0.0021	0.0026	0.0028	0.0019	0.0019	-0.0003	0.0025	0.006	-0.0002	-0.001	0.0051	0.0023	0.0034	0.0042
58.89	0.1159	0.0775	0.0812	0.0862	0.1118	0.073	0.0585	0.0628	0.0368	0.0608	0.026	0.0871	0.1193	0.0666	0.0025	0.0099	0.0019	0.0023	0.0086	0.0339	0.0066	0.0022	0.0099	-0.0005	0.0023	0.007	0.0012	0.0032	0.0009	0.0009	0.0012	0.0013	0.0011	0.0007	0.0011	0.0063	-0.0007	-0.0025	0.0038	0.0006	0.0025	0.0023
60.89	0.1106	0.0787	0.0788	0.0857	0.0944	0.069	0.0523	0.0591	0.0334	0.0685	0.0258	0.0888	0.1179	0.0689	0.0019	0.0092	0.0027	0.0017	0.0075	0.0387	0.0063	0.0014	0.0105	-0.0011	0.0041	0.0061	0.0002	0.002	0.0007	0.0013	0.0015	0.0019	0.0011	0.0029	0.0011	0.0093	-0.0002	-0.0005	0.0048	0.0016	0.0032	0.0027
62.89	0.1122	0.0833	0.0775	0.0852	0.0819	0.0664	0.0488	0.0546	0.0314	0.0778	0.0269	0.0937	0.1147	0.0728	0.0052	0.0108	0.0052	0.0032	0.0088	0.0433	0.0073	0.0026	0.0136	-0.0003	0.0112	0.0077	0.0016	0.0037	0.001	0.0022	0.0023	0.0014	0.0011	0.0084	0.0025	0.0134	0.0001	-0.0003	0.0052	0.0023	0.0032	0.0033
64.89	0.1128	0.0889	0.0796	0.0846	0.0755	0.0626	0.0453	0.0506	0.0294	0.0847	0.0266	0.0941	0.1124	0.0748	0.0073	0.0125	0.0053	0.0032	0.008	0.0494	0.0089	0.0042	0.0151	0.001	0.0153	0.0095	0.0019	0.0043	0.0013	0.0013	0.0022	0.002	0.001	0.0099	0.0034	0.0139	-0.0004	0.0011	0.0058	0.0027	0.0025	0.003
66.89	0.1079	0.0914	0.0783	0.0866	0.0702	0.0598	0.038	0.0463	0.0273	0.0794	0.0262	0.0901	0.112	0.079	0.0088	0.0127	0.0062	0.0038	0.0083	0.0544	0.0102	0.0053	0.0197	0.0013	0.023	0.0103	0.0032	0.0048	0.0015	0.0027	0.0027	0.0033	0.001	0.0134	0.0051	0.0175	0.0006	0.0012	0.0062	0.0028	0.0028	0.0046
68.89	0.1036	0.0985	0.0804	0.0851	0.0707	0.0606	0.0328	0.0422	0.0256	0.073	0.0265	0.0902	0.1151	0.0824	0.0065	0.0102	0.0044	0.0007	0.0039	0.0598	0.0086	0.0006	0.0149	-0.0035	0.0257	0.0071	-0.0018	0.0012	0.0031	0.004	0.0048	0.0042	0.0033	0.0168	0.0065	0.0192	0.0025	0.0035	0.0094	0.0058	0.0054	0.007
70.89	0.0994	0.1073	0.0822	0.0894	0.0728	0.0612	0.0303	0.0376	0.0247	0.0635	0.0295	0.0954	0.117	0.0866	0.0139	0.0158	0.0143	0.0078	0.0113	0.0732	0.0151	0.0092	0.0258	0.0045	0.0426	0.0146	0.0057	0.0089	0.004	0.0037	0.0052	0.0077	0.0028	0.0183	0.0071	0.0229	0.0025	0.0028	0.0092	0.0063	0.0051	0.008
72.89	0.0966	0.1182	0.0834	0.0942	0.0727	0.0625	0.0299	0.0342	0.0224	0.0585	0.0329	0.0945	0.1233	0.0883	0.0177	0.018	0.0162	0.0087	0.0119	0.0849	0.016	0.0107	0.0272	0.0065	0.0519	0.0166	0.0073	0.0103	0.0034	0.007	0.0049	0.0085	0.003	0.0187	0.0077	0.0239	0.0032	0.0035	0.0081	0.0063	0.0047	0.0086
74.89	0.0915	0.1139	0.0871	0.0947	0.0725	0.0617	0.0261	0.0307	0.0208	0.0529	0.0383	0.0965	0.1238	0.0922	0.0201	0.0179	0.0139	0.0081	0.011	0.0888	0.0162	0.0103	0.0272	0.0064	0.0621	0.0146	0.0063	0.0105	0.004	0.0065	0.0063	0.0083	0.0029	0.0205	0.008	0.0244	0.0034	0.0033	0.0091	0.0064	0.0046	0.009
76.89	0.09	0.1163	0.0864	0.0979	0.0655	0.0578	0.0197	0.0228	0.0141	0.0459	0.042	0.0968	0.1233	0.0945	0.0221	0.0189	0.0162	0.0112	0.0131	0.0904	0.0183	0.0133	0.0285	0.0084	0.0726	0.0173	0.0092	0.013	0.0039	0.0063	0.006	0.0079	0.0037	0.021	0.0084	0.0279	0.0036	0.004	0.0108	0.0065	0.0054	0.0091
78.89	0.0879	0.1215	0.0905	0.1034	0.0695	0.0663	0.0237	0.0263	0.0183	0.052	0.062	0.0962	0.1298	0.0984	0.025	0.0189	0.0155	0.0102	0.0127	0.0925	0.0188	0.014	0.0268	0.0077	0.0785	0.0162	0.0085	0.0133	0.0019	0.0036	0.0034	0.0055	0.001	0.0198	0.0063	0.0257	0.0012	0.0024	0.0078	0.0041	0.0024	0.0076
80.89	0.0867	0.1247	0.0879	0.1017	0.0652	0.0653	0.0221	0.0248	0.0164	0.0531	0.0662	0.0979	0.1289	0.1007	0.0274	0.0201	0.0164	0.0106	0.0136	0.0947	0.0204	0.0135	0.0277	0.0076	0.0825	0.0183	0.0075	0.0155	0.002	0.0033	0.004	0.0061	0.0008	0.0208	0.0073	0.0264	0.0017	0.0029	0.0081	0.0056	0.003	0.0084
82.89	0.0848	0.1227	0.0873	0.0984	0.0596	0.0618	0.0213	0.0212	0.0143	0.0506	0.0631	0.0958	0.1279	0.1057	0.0309	0.0216	0.0208	0.012	0.0136	0.0995	0.0216	0.0166	0.0273	0.0082	0.0843	0.0207	0.0085	0.0188	0.0014	0.0034	0.0041	0.0059	0.0008	0.0211	0.0081	0.0271	0.0026	0.0032	0.0083	0.0057	0.0032	0.009
84.89	0.0838	0.1233	0.0853	0.098	0.0515	0.0571	0.0213	0.0187	0.0133	0.0486	0.0579	0.0934	0.1317	0.1069	0.0361	0.0212	0.0209	0.011	0.0161	0.0999	0.0233	0.0168	0.0274	0.0092	0.0878	0.0223	0.0098	0.0205	0.0019	0.0042	0.004	0.0065	0.0011	0.0232	0.0091	0.0332	0.0021	0.0038	0.0085	0.0058	0.0033	0.009
86.89	0.0812	0.1233	0.0841	0.1	0.045	0.053	0.0204	0.0157	0.0108	0.0446	0.053	0.0942	0.131	0.1111	0.0361	0.0234	0.0256	0.0131	0.0221	0.104	0.0243	0.0186	0.0279	0.0094	0.0869	0.0251	0.0108	0.024	0.0022	0.0036	0.0047	0.0059	0.0009	0.0248	0.0093	0.033	0.0027	0.0036	0.0086	0.0054	0.0032	0.0098
88.89	0.0808	0.1241	0.0874	0.0961	0.0413	0.0469	0.0196	0.0126	0.0091	0.0391	0.0457	0.1033	0.1283	0.1089	0.0391	0.0251	0.029	0.0139	0.0256	0.1016	0.0244	0.0194	0.0312	0.0106	0.0878	0.0265	0.0117	0.0269	0.0029	0.0044	0.0053	0.0066	0.0022	0.0258	0.011	0.0345	0.0032	0.0048	0.0101	0.0075	0.0043	0.0105
90.89	0.0795	0.1256	0.0849	0.0959	0.0362	0.0426	0.0171	0.0107	0.0076	0.0348	0.0408	0.1088	0.1295	0.1102	0.0385	0.0273	0.0283	0.014	0.0275	0.1052	0.025	0.0206	0.0296	0.0112	0.0868	0.0287	0.0128	0.0282	0.0029	0.005	0.0064	0.0061	0.0021	0.0261	0.0112	0.0385	0.0038	0.0047	0.0097	0.007	0.0045	0.0114
92.89	0.0791	0.1196	0.0854	0.0952	0.0325	0.0369	0.0167	0.0092	0.0066	0.0333	0.0338	0.111	0.1356	0.1087	0.0421	0.028	0.0278	0.0153	0.0282	0.1019	0.0265	0.0214	0.0309	0.0122	0.0873	0.0304	0.0125	0.0287	0.0027	0.0049	0.0061	0.0061	0.0027	0.0276	0.012	0.0373	0.0039	0.0048	0.0096	0.0076	0.0045	0.0117
94.89	0.0746	0.1137	0.0841	0.0935	0.0306	0.0341	0.0187	0.0077	0.0057	0.0327	0.0302	0.1032	0.1343	0.1129	0.041	0.028	0.0257	0.0162	0.0287	0.1056	0.026	0.0228	0.0303	0.013	0.0839	0.0303	0.0128	0.0305	0.0021	0.005	0.006	0.0068	0.002	0.0277	0.0113	0.0376	0.0035	0.0045	0.0091	0.007	0.0049	0.0114
96.89	0.0742	0.1143	0.0823	0.0956	0.0271	0.0303	0.016	0.006	0.0052	0.0285	0.026	0.1015	0.1302	0.1197	0.0408	0.0293	0.027	0.0153	0.0308	0.1081	0.0269	0.0239	0.0292	0.0136	0.0819	0.0326	0.0144	0.0302	0.0038	0.0062	0.0075	0.0074	0.0028	0.029	0.0124	0.0402	0.0048	0.005	0.01	0.0077	0.0051	0.0128
98.89	0.0763	0.1103	0.0852	0.0948	0.0305	0.0307	0.0186	0.0087	0.0076	0.031	0.0255	0.0963	0.1279	0.1192	0.0416	0.0296	0.028	0.0169	0.0336	0.104	0.0275	0.025	0.0306	0.0147	0.0831	0.0326	0.015	0.0297	0.0042	0.0059	0.0068	0.0069	0.0029	0.0297	0.0136	0.0412	0.0056	0.0053	0.0104	0.0081	0.0053	0.0124
100.89	0.0739	0.1089	0.0816	0.0905	0.0306	0.0274	0.0183	0.0084	0.0069	0.0283	0.0234	0.0914	0.1256	0.1195	0.0411	0.032	0.0287	0.0185	0.0344	0.1024	0.0308	0.0246	0.0287	0.014	0.0819	0.0335	0.015	0.0319	0.0035	0.0055	0.0075	0.0071	0.0039	0.0318	0.012	0.0385	0.0051	0.0053	0.0101	0.0078	0.0053	0.0137
102.89	0.072	0.1147	0.0797	0.0883	0.0308	0.0263	0.0202	0.008	0.0074	0.0266	0.0237	0.0865	0.1238	0.1211	0.043	0.0325	0.0327	0.0189	0.0355	0.1029	0.0305	0.0255	0.0294	0.0142	0.0791	0.0342	0.0158	0.0328	0.0041	0.0055	0.007	0.0076	0.0043	0.0321	0.0128	0.038	0.0058	0.0054	0.0113	0.0089	0.0053	0.0141
104.89	0.0709	0.1131	0.0811	0.087	0.0294	0.0254	0.0194	0.0086	0.0072	0.0251	0.0227	0.0857	0.1207	0.1206	0.0418	0.0322	0.0307	0.0187	0.0368	0.0996	0.0286	0.0265	0.0283	0.016	0.0789	0.0326	0.0161	0.0316	0.0035	0.0055	0.0076	0.0081	0.0042	0.0317	0.0122	0.0384	0.006	0.0053	0.013	0.0094	0.0054	0.015
106.89	0.0696	0.1096	0.0789	0.0864	0.0269	0.0244	0.0172	0.007	0.0061	0.0224	0.0223	0.0881	0.121	0.1169	0.0417	0.0334	0.0322	0.0196	0.0402	0.1069	0.0297	0.0269	0.0295	0.0155	0.0793	0.0358	0.0168	0.0317	0.0011	0.0031	0.005	0.0051	0.0016	0.0313	0.0104	0.035	0.0027	0.003	0.0091	0.0062	0.0032	0.0126
108.89	0.0689	0.1051	0.0754	0.0839	0.0279	0.0243	0.0179	0.008	0.0061	0.0213	0.0226	0.0874	0.116	0.1174	0.0395	0.0308	0.0315	0.0173	0.0384	0.1094	0.027	0.025	0.0248	0.013	0.073	0.0331	0.0139	0.0312	0.001	0.0033	0.0045	0.0052	0.0016	0.0307	0.0108	0.0342	0.0031	0.003	0.0093	0.0068	0.003	0.0126
110.89	0.0669	0.1041	0.0774	0.0815	0.0267	0.0244	0.018	0.0082	0.0061	0.0216	0.023	0.0875	0.1151	0.1187	0.0386	0.0306	0.0299	0.0173	0.0376	0.1076	0.0273	0.0251	0.0248	0.0124	0.0704	0.0344	0.0137	0.0323	0.0011	0.0026	0.0053	0.0042	0.0009	0.031	0.0093	0.0331	0.003	0.0026	0.0099	0.0068	0.0029	0.0154
112.89	0.0657	0.1012	0.0786	0.0802	0.0289	0.0238	0.0176	0.0075	0.0068	0.0194	0.0229	0.0849	0.1137	0.1161	0.0391	0.0328	0.0349	0.0182	0.0371	0.1105	0.0265	0.0256	0.0251	0.0121	0.0675	0.0356	0.0142	0.0316	0.0014	0.0036	0.006	0.0048	0.0019	0.0301	0.0106	0.0334	0.0024	0.0027	0.0102	0.0066	0.0032	0.0146
114.89	0.0655	0.0973	0.0803	0.0798	0.0278	0.0239	0.0191	0.0081	0.0078	0.0203	0.0215	0.0805	0.1106	0.1135	0.0374	0.0318	0.0326	0.0179	0.0374	0.103	0.0256	0.0247	0.0251	0.0136	0.0654	0.036	0.0143	0.0301	0.0017	0.0038	0.0054	0.0051	0.0015	0.0304	0.0102	0.0335	0.0026	0.0031	0.0091	0.0069	0.0027	0.0146
116.89	0.0646	0.0963	0.0781	0.078	0.0266	0.0223	0.0188	0.007	0.0067	0.018	0.0211	0.0784	0.1127	0.1108	0.0349	0.0293	0.029	0.0161	0.0341	0.0982	0.0245	0.0233	0.0224	0.01	0.0609	0.0336	0.0106	0.0268	0.0047	0.0062	0.0091	0.0081	0.0051	0.0335	0.0129	0.0357	0.0053	0.0055	0.0122	0.01	0.0064	0.0177
118.89	0.062	0.0949	0.0742	0.0784	0.0266	0.0232	0.0185	0.0068	0.0067	0.0199	0.024	0.0773	0.109	0.1096	0.0414	0.0355	0.0362	0.023	0.0395	0.1059	0.032	0.0298	0.0293	0.0174	0.0677	0.0406	0.0181	0.0312	0.005	0.0068	0.0092	0.0075	0.0042	0.0325	0.0136	0.0356	0.0063	0.006	0.0122	0.0091	0.006	0.0175
120.89	0.0607	0.0932	0.0719	0.0749	0.0281	0.0247	0.0193	0.007	0.0077	0.0207	0.0254	0.0768	0.1082	0.1069	0.0419	0.0365	0.035	0.0225	0.039	0.1001	0.0332	0.0294	0.0271	0.0171	0.0638	0.0425	0.0173	0.0306	0.0052	0.0062	0.0089	0.0076	0.0046	0.0325	0.0146	0.0375	0.0061	0.0065	0.0113	0.0091	0.0067	0.0176
122.89	0.0601	0.0932	0.072	0.0718	0.029	0.0245	0.0189	0.0076	0.0069	0.0203	0.0244	0.074	0.1055	0.105	0.0406	0.0345	0.0355	0.0228	0.0377	0.099	0.0302	0.0295	0.0265	0.0165	0.0609	0.0402	0.0169	0.0308	0.0044	0.0075	0.0085	0.008	0.0046	0.0325	0.0145	0.0363	0.0063	0.0056	0.0113	0.0089	0.0063	0.0179
124.89	0.0591	0.0913	0.0723	0.0702	0.0257	0.0233	0.0187	0.0074	0.0072	0.0195	0.0228	0.0734	0.1039	0.1026	0.0404	0.0344	0.035	0.0233	0.0363	0.0988	0.0309	0.0303	0.0275	0.016	0.0609	0.0408	0.0175	0.0306	0.0052	0.0066	0.0092	0.0086	0.005	0.0334	0.0146	0.0379	0.0062	0.0066	0.0118	0.0093	0.0063	0.018
126.89	0.0582	0.0881	0.0695	0.0708	0.0283	0.0243	0.0199	0.0088	0.0081	0.0198	0.0231	0.0712	0.1013	0.1023	0.0384	0.0348	0.0368	0.0218	0.0366	0.0925	0.0306	0.0301	0.0263	0.0149	0.0601	0.0396	0.0171	0.0302	0.004	0.0066	0.0079	0.008	0.0041	0.0323	0.0136	0.0362	0.0051	0.005	0.0105	0.0079	0.0052	0.017
128.89	0.0591	0.0858	0.0691	0.0734	0.0273	0.0236	0.0182	0.0083	0.011	0.022	0.0218	0.0696	0.0986	0.1011	0.0381	0.0336	0.0357	0.0217	0.0361	0.0883	0.0298	0.0298	0.0259	0.0154	0.0565	0.0382	0.0171	0.0324	0.0039	0.0064	0.0087	0.0073	0.0038	0.0329	0.0126	0.0362	0.0054	0.005	0.0105	0.0083	0.0057	0.0168
130.89	0.0572	0.0845	0.0695	0.0716	0.0281	0.0233	0.0195	0.0095	0.0113	0.0222	0.0221	0.0696	0.0964	0.1	0.0374	0.0339	0.0363	0.0221	0.0335	0.0889	0.0293	0.0292	0.0261	0.0155	0.0552	0.037	0.0166	0.0314	0.0038	0.006	0.0088	0.0071	0.0032	0.0331	0.0144	0.0371	0.005	0.005	0.0108	0.0084	0.0061	0.0168
132.89	0.0569	0.0807	0.0691	0.0691	0.0283	0.0238	0.0191	0.0096	0.0094	0.0224	0.0217	0.0683	0.0938	0.0978	0.037	0.0358	0.0334	0.0224	0.033	0.091	0.0288	0.0288	0.0251	0.0181	0.054	0.0379	0.0181	0.0316	0.0039	0.0064	0.0088	0.0079	0.0035	0.0336	0.0149	0.0366	0.0057	0.0053	0.0101	0.0088	0.0057	0.0175
134.89	0.0554	0.0785	0.0685	0.0674	0.0287	0.0245	0.0203	0.0105	0.0096	0.0235	0.0217	0.0679	0.0912	0.0964	0.0355	0.0346	0.0353	0.0224	0.032	0.0905	0.0296	0.0297	0.0265	0.017	0.0526	0.0374	0.0178	0.0311	0.0046	0.0061	0.0085	0.0076	0.0037	0.0336	0.0152	0.0382	0.0053	0.0052	0.0104	0.0093	0.0062	0.0176
136.89	0.0546	0.0772	0.0671	0.0675	0.0294	0.0245	0.02	0.0108	0.0088	0.0249	0.0229	0.0663	0.0911	0.0953	0.0326	0.0308	0.0312	0.0207	0.029	0.0839	0.0252	0.0279	0.023	0.0139	0.0496	0.0334	0.0153	0.0282	0.0032	0.006	0.008	0.0064	0.004	0.0321	0.0148	0.037	0.0053	0.0042	0.0101	0.0093	0.0049	0.0169
138.89	0.0546	0.0749	0.0647	0.0656	0.0281	0.0243	0.0208	0.0107	0.0081	0.0238	0.0215	0.0657	0.0892	0.0932	0.0333	0.0327	0.0343	0.0225	0.0317	0.085	0.0275	0.0283	0.0256	0.0155	0.0504	0.0344	0.0165	0.0312	0.0035	0.0056	0.0077	0.0064	0.0045	0.0336	0.0145	0.0364	0.0056	0.0045	0.0105	0.0096	0.0062	0.0172
140.89	0.0547	0.0744	0.0643	0.0677	0.0299	0.0231	0.0212	0.0106	0.0091	0.024	0.021	0.0655	0.0866	0.0919	0.0353	0.0322	0.0336	0.023	0.0316	0.0816	0.0277	0.0293	0.0244	0.0153	0.0504	0.0357	0.0168	0.0295	0.0039	0.0066	0.0089	0.0068	0.004	0.0341	0.0155	0.0369	0.0054	0.0047	0.0106	0.0103	0.0058	0.0176
142.89	0.0528	0.0734	0.0647	0.066	0.0299	0.023	0.0214	0.0107	0.0081	0.0252	0.02	0.0634	0.0844	0.0922	0.0345	0.0331	0.0329	0.0217	0.0302	0.0774	0.0268	0.0296	0.0225	0.0156	0.0503	0.0348	0.0163	0.0285	0.0039	0.0058	0.0082	0.0062	0.0032	0.0338	0.0148	0.0363	0.0053	0.0047	0.0107	0.0096	0.0054	0.0168
144.89	0.0522	0.0711	0.0629	0.0643	0.0298	0.0225	0.0205	0.0098	0.0082	0.026	0.0184	0.0627	0.0805	0.0911	0.0332	0.0331	0.0342	0.022	0.0289	0.0779	0.0268	0.0286	0.0242	0.0154	0.0479	0.0346	0.0161	0.0277	0.0048	0.0067	0.0096	0.0076	0.0038	0.0346	0.0149	0.0373	0.0059	0.0056	0.011	0.0101	0.0061	0.0185
146.89	0.0501	0.0703	0.0621	0.0666	0.0292	0.0225	0.0204	0.0098	0.0083	0.0245	0.0189	0.0616	0.0794	0.089	0.0328	0.0329	0.0339	0.0228	0.029	0.0807	0.0268	0.0294	0.0234	0.0156	0.0474	0.0338	0.0174	0.0272	0.0048	0.0075	0.0095	0.0071	0.0048	0.0342	0.0151	0.037	0.006	0.0055	0.0118	0.0104	0.0067	0.0185
148.89	0.0503	0.0687	0.0613	0.0645	0.0297	0.0225	0.0203	0.0101	0.0081	0.025	0.0205	0.0608	0.0768	0.0887	0.034	0.0344	0.0349	0.0241	0.0296	0.0789	0.0275	0.03	0.0235	0.0171	0.0485	0.0349	0.0194	0.0286	0.0043	0.0072	0.0094	0.0077	0.0041	0.0339	0.015	0.0368	0.0072	0.0056	0.0113	0.011	0.0065	0.019
150.89	0.0485	0.0667	0.0609	0.0639	0.0269	0.0214	0.0198	0.0091	0.0076	0.0239	0.0186	0.0589	0.0742	0.0862	0.0346	0.034	0.0355	0.0236	0.0305	0.0792	0.0271	0.0298	0.0243	0.0163	0.0494	0.0351	0.0189	0.0282	0.0039	0.0065	0.0078	0.0069	0.0038	0.0337	0.0142	0.0375	0.0062	0.0052	0.011	0.0101	0.0062	0.0188
152.89	0.0483	0.0646	0.06	0.0644	0.0283	0.0215	0.0194	0.0098	0.0071	0.025	0.0191	0.0581	0.0718	0.0844	0.0357	0.0351	0.0365	0.0236	0.0309	0.076	0.0268	0.03	0.0249	0.0184	0.0503	0.0351	0.0184	0.0287	0.0039	0.0054	0.0086	0.0067	0.004	0.034	0.0144	0.0371	0.0063	0.0055	0.0107	0.0101	0.0063	0.0199
154.89	0.0476	0.0649	0.06	0.0638	0.0309	0.0235	0.0211	0.0119	0.009	0.029	0.0198	0.0566	0.0717	0.0816	0.0348	0.0344	0.0356	0.0232	0.0296	0.0756	0.027	0.0317	0.0247	0.0184	0.0502	0.034	0.0195	0.0283	0.0041	0.0061	0.0085	0.0064	0.0037	0.0335	0.0141	0.0353	0.0061	0.0053	0.0106	0.01	0.0056	0.019
156.89	0.047	0.0637	0.0574	0.0645	0.0308	0.0244	0.0221	0.0131	0.0099	0.0264	0.0213	0.0546	0.0696	0.0801	0.0336	0.035	0.035	0.0231	0.029	0.0707	0.0266	0.0303	0.0247	0.0171	0.0487	0.0318	0.0191	0.0284	0.0037	0.0061	0.0091	0.0065	0.0035	0.0336	0.0133	0.0352	0.0059	0.0052	0.0101	0.0089	0.0059	0.0183
158.89	0.0466	0.0617	0.0565	0.0616	0.0318	0.0257	0.0208	0.0119	0.0098	0.0274	0.021	0.0551	0.0682	0.0787	0.0346	0.0339	0.0367	0.0231	0.0301	0.0708	0.0277	0.0303	0.0258	0.0176	0.0506	0.0327	0.0188	0.0276	0.0041	0.0061	0.0079	0.0064	0.0037	0.0335	0.0146	0.037	0.0054	0.0055	0.0099	0.0093	0.0061	0.0185
160.89	0.0446	0.0614	0.0564	0.0579	0.0325	0.0249	0.0208	0.0121	0.0102	0.0276	0.0199	0.0529	0.0675	0.0772	0.034	0.0341	0.0357	0.0231	0.0286	0.0682	0.0289	0.0301	0.0244	0.017	0.05	0.0322	0.0192	0.027	0.0032	0.0058	0.0077	0.0068	0.003	0.0327	0.014	0.0357	0.0057	0.0048	0.0098	0.0097	0.0061	0.0178
162.89	0.0444	0.0591	0.0539	0.058	0.0328	0.0247	0.0216	0.0127	0.0113	0.0279	0.021	0.052	0.0659	0.076	0.0341	0.0335	0.0358	0.0232	0.0281	0.0657	0.0286	0.0307	0.0241	0.017	0.0482	0.0323	0.0188	0.0277	0.0038	0.0056	0.0093	0.0073	0.004	0.0333	0.0141	0.0344	0.0055	0.0051	0.0101	0.0096	0.0054	0.0186
164.89	0.0459	0.0584	0.0528	0.0546	0.0313	0.0229	0.0201	0.0111	0.0084	0.0248	0.018	0.0512	0.0629	0.075	0.0327	0.0331	0.0352	0.0231	0.0277	0.0636	0.0271	0.0305	0.0236	0.017	0.0475	0.0319	0.0193	0.0281	0.003	0.0049	0.0071	0.0074	0.0025	0.0315	0.0137	0.0334	0.0053	0.005	0.0089	0.0085	0.0048	0.0169
166.89	0.0462	0.0568	0.0515	0.0523	0.0302	0.0227	0.0195	0.0108	0.0079	0.0251	0.0172	0.0498	0.0619	0.0727	0.0326	0.0314	0.0344	0.0224	0.0267	0.06	0.0258	0.0292	0.0233	0.0164	0.0482	0.031	0.018	0.026	0.0031	0.0054	0.0082	0.0073	0.0029	0.033	0.0131	0.0339	0.0046	0.0051	0.0094	0.0084	0.0051	0.0176
168.89	0.0447	0.056	0.0505	0.0507	0.0322	0.0233	0.0197	0.0119	0.0092	0.0277	0.0175	0.0535	0.0606	0.073	0.0329	0.0312	0.0346	0.0235	0.0269	0.0605	0.0268	0.0304	0.0229	0.0161	0.0484	0.0314	0.0193	0.0276	0.0027	0.0053	0.0083	0.007	0.0027	0.0322	0.0131	0.0335	0.0048	0.0048	0.0093	0.0086	0.0052	0.0172
170.89	0.0442	0.0549	0.0513	0.0497	0.0315	0.0229	0.02	0.0115	0.0089	0.0269	0.0172	0.0514	0.0587	0.0726	0.0325	0.0329	0.0346	0.0225	0.0266	0.0599	0.0268	0.0306	0.0231	0.0167	0.0488	0.0315	0.0185	0.0268	0.0033	0.006	0.0081	0.0077	0.0036	0.0322	0.0134	0.0333	0.0049	0.0052	0.01	0.009	0.0057	0.0176
172.89	0.0435	0.053	0.0509	0.0482	0.031	0.0224	0.0199	0.0116	0.0083	0.0277	0.0174	0.0499	0.0563	0.0709	0.0315	0.0337	0.0342	0.0225	0.028	0.0581	0.0286	0.0303	0.0231	0.017	0.048	0.0309	0.0186	0.0273	0.0027	0.0057	0.0072	0.0071	0.0027	0.0326	0.0133	0.0327	0.005	0.0043	0.0088	0.0078	0.0047	0.0183
174.89	0.0449	0.0519	0.05	0.0478	0.031	0.023	0.0191	0.0116	0.0098	0.0288	0.0174	0.0514	0.0559	0.0698	0.0315	0.0328	0.0345	0.0226	0.0266	0.0571	0.0281	0.0302	0.0238	0.0164	0.0484	0.0313	0.0191	0.0264	0.0049	0.0078	0.0098	0.0088	0.0048	0.0373	0.0161	0.0344	0.0068	0.0065	0.0113	0.0104	0.0072	0.0198
176.89	0.0435	0.0503	0.0492	0.0481	0.0318	0.0231	0.0206	0.0125	0.0092	0.0277	0.0184	0.0505	0.0556	0.0686	0.0342	0.0346	0.0358	0.0238	0.0281	0.0568	0.0287	0.031	0.024	0.018	0.0508	0.0322	0.0203	0.028	0.0043	0.0069	0.0097	0.0085	0.004	0.037	0.0155	0.0342	0.0059	0.0063	0.0105	0.0102	0.0067	0.0192
178.89	0.0432	0.0495	0.0482	0.0469	0.0326	0.0231	0.0209	0.0124	0.0088	0.0283	0.0181	0.0494	0.0546	0.0685	0.0352	0.0354	0.0368	0.0234	0.0279	0.0573	0.0291	0.032	0.0251	0.019	0.051	0.0342	0.0211	0.0273	0.0044	0.0069	0.0102	0.0083	0.0044	0.0374	0.0163	0.0356	0.0065	0.0062	0.0111	0.0097	0.0067	0.0202
180.89	0.0414	0.0489	0.0486	0.0452	0.0331	0.0226	0.0214	0.0121	0.0096	0.0279	0.0184	0.0492	0.0539	0.0676	0.0357	0.0345	0.0394	0.0232	0.0283	0.0579	0.0303	0.0318	0.0255	0.0198	0.0528	0.0336	0.0212	0.0274	0.0045	0.0074	0.0105	0.0082	0.0047	0.0361	0.0161	0.0349	0.0065	0.0061	0.0105	0.0098	0.0066	0.02
182.89	0.0408	0.0468	0.0482	0.0447	0.0255	0.0191	0.0153	0.0062	0.0029	0.0201	0.0129	0.0481	0.0535	0.068	0.0347	0.0344	0.0383	0.0244	0.028	0.0557	0.0295	0.0314	0.0246	0.0194	0.0524	0.0329	0.0213	0.0271	0.0054	0.0084	0.0104	0.0086	0.0057	0.0365	0.0157	0.0357	0.0068	0.0063	0.0118	0.0105	0.0069	0.0204
184.89	0.0417	0.0459	0.0473	0.0447	0.0317	0.0248	0.0221	0.0138	0.0106	0.0282	0.0194	0.0478	0.0535	0.0659	0.0339	0.0337	0.0357	0.0225	0.0261	0.0561	0.0277	0.0307	0.0232	0.0176	0.0496	0.0311	0.0181	0.0265	0.0033	0.0054	0.0087	0.0058	0.0031	0.0339	0.013	0.0327	0.0044	0.0042	0.009	0.0076	0.005	0.0181
186.89	0.0402	0.0453	0.0461	0.0442	0.0316	0.0243	0.0236	0.013	0.0103	0.0309	0.0192	0.0463	0.0512	0.0653	0.0337	0.034	0.0348	0.0214	0.0254	0.0541	0.0272	0.0307	0.0228	0.0173	0.0496	0.0312	0.0183	0.0268	0.0033	0.0055	0.0084	0.0066	0.0026	0.0337	0.0134	0.0326	0.0041	0.0041	0.009	0.0079	0.0049	0.0178
188.89	0.0416	0.0471	0.0461	0.0437	0.0317	0.0235	0.0223	0.0131	0.0095	0.0308	0.0187	0.0463	0.0501	0.0644	0.0332	0.0329	0.0339	0.0209	0.0257	0.0527	0.0265	0.0297	0.0221	0.0171	0.0506	0.0313	0.0175	0.026	0.0035	0.0057	0.0083	0.0067	0.0028	0.034	0.0131	0.0322	0.0049	0.0046	0.0104	0.0082	0.0048	0.0183
190.89	0.0398	0.045	0.045	0.0452	0.0338	0.0237	0.0215	0.0139	0.0095	0.0304	0.0191	0.0462	0.0498	0.0636	0.033	0.033	0.0334	0.0216	0.0248	0.0518	0.0277	0.0297	0.0221	0.0167	0.0498	0.0314	0.0179	0.0252	0.0031	0.0054	0.0078	0.0066	0.0028	0.0336	0.0135	0.0312	0.0043	0.0042	0.0101	0.0089	0.005	0.0188
192.89	0.0404	0.0443	0.0445	0.044	0.0292	0.019	0.018	0.0087	0.0047	0.0248	0.0138	0.0455	0.0475	0.0637	0.033	0.0355	0.0326	0.0215	0.0245	0.0508	0.0278	0.0294	0.0235	0.0173	0.0503	0.0328	0.0183	0.0255	0.0034	0.0052	0.0087	0.007	0.0025	0.0345	0.0126	0.0305	0.0042	0.0037	0.01	0.0087	0.0049	0.0181
194.89	0.0398	0.0433	0.0444	0.0431	0.0327	0.0219	0.0209	0.0108	0.0074	0.0272	0.0167	0.0453	0.0473	0.062	0.0331	0.0334	0.0342	0.0212	0.0256	0.0519	0.0286	0.0295	0.0228	0.0181	0.0501	0.032	0.0193	0.0251	0.0039	0.0071	0.0093	0.0073	0.0038	0.0351	0.014	0.034	0.0059	0.0054	0.011	0.01	0.0061	0.0187
196.89	0.0394	0.0422	0.0434	0.0424	0.0332	0.0215	0.0208	0.012	0.0083	0.0282	0.0173	0.0446	0.0462	0.0605	0.0337	0.0346	0.0357	0.0217	0.0259	0.0538	0.0293	0.0305	0.0235	0.018	0.051	0.0338	0.019	0.0259	0.0042	0.0068	0.0089	0.0078	0.0035	0.0351	0.0159	0.0327	0.0056	0.0052	0.0103	0.009	0.0059	0.0189
198.89	0.0385	0.042	0.0424	0.0416	0.0309	0.0215	0.0205	0.0116	0.0076	0.0275	0.0168	0.044	0.0449	0.0591	0.0335	0.0349	0.0348	0.0218	0.0255	0.0526	0.0291	0.0302	0.0235	0.0185	0.0501	0.0333	0.0194	0.0254	0.0035	0.0064	0.0098	0.0078	0.0037	0.0346	0.0148	0.0312	0.0057	0.0054	0.01	0.0091	0.0065	0.0193
Fig. 2h
Veh	Rot	O/A
37.0546	345.312	168.113
45.632	387.135	451.071
33.4091	324.913	196.124
57.201	371.167	306.164
51.0672	257.525	288.681
53.2935	294.505	144.843
31.9858	226.865	313.466
81.4002	140.311	439.913
61.6447	90.5794	311.751
76.2755	110.921	398.593
45.0598	96.8984	261.83
Fig. 2i
			+BAPTA-AM
Veh	Rot	O/A	Veh	Rot	O/A
30	100	66.67	0	16.67	9.09
50	83.33	100	14.29	0	0
9.09	75	66.67	0	25	20
25	85.71	85.71	0	55.56	0
16.67	66.67	66.67	0	66.67	0

## Sheet: Fig. 3
Fig. 3a
			+recovery
Veh	Rot	O/A	Rot	O/A	Rot+Xesto C	O/A+Xesto C	Rot+Dan	O/A+Dan	Rot+TPEN	O/A+TPEN
5.78574	3.87264	5.15784	5.91459	5.91459	4.19299	3.47541	3.40824	3.84575	3.4844	3.78995
5.44315	4.32766	4.45916	5.02963	5.02963	3.99315	3.37487	3.38807	4.35588	3.61806	3.65966
5.89545	4.01196	5.08167	4.51131	6.36645	4.09595	3.84877	4.83905	4.42992	4.92493	4.80161
5.55603	3.51068	4.70188	4.88146	4.88146	3.78936	5.19842	3.43049	5.1267	4.81868	4.568
5.66381	3.20625	4.36522	4.26645	5.96941	4.10606	4.49545	4.43499	4.32885	5.07757	4.56247
6.29706	3.38026	5.11061	4.5221	6.66314	4.29969	4.67476	3.89362	5.1456	5.04375	4.34715
8.24114	3.4483	5.18597	5.96941	7.65716	4.44895	5.17004	4.25759	4.76166	4.5416	4.36892
6.856	3.74336	5.90643	6.36645	6.0939	4.46171		2.77491	4.20672	3.97726	5.60656
6.78537	5.05988	4.69783	6.87832	4.31432	6.17665		3.5346	4.03268	5.551	4.00409
6.65455	3.80466	5.04724	5.60626	7.87362	4.2452		4.15431	4.20549	3.69553	3.92872
5.40238	4.23996	4.86562	6.5671	7.78005	5.17659		5.98642	4.33535	4.98392	3.65303
	3.98217	6.05832	5.79972	7.7787	4.12451		5.02689	3.82519		4.35461
			6.46054		5.39036		5.53026	4.31432		6.97264
			6.77098		4.25596		5.95854
			5.19151		6.09586
Fig. 3b
Veh	Rot	O/A	Xesto C	Rot+Xesto C	O/A+Xesto C	Dan	Rot+Dan	O/A+Dan	TPEN	Rot+TPEN	O/A+TPEN
55.1816	401.876	126.328	56.4867	88.0609	85.0392	32.095	57.201	78.5709	52.0025	124.251	128.718
36.8324	158.484	64.4409	55.3	76.2755	81.9174	33.2993	93.7902	89.1188	70.9859	113.344	93.7902
44.2606	149.117	379.081	17.3071	88.7217	65.7876	44.1466	46.7799	62.9788	59.8351	130.07	120.136
50.4841	187.132	200.704	54.8266	76.4025	65.7876	23.1705	54.354	56.1302	81.0128	139.69	104.736
37.9455	99.7635	141.088	42.1023	88.4572	55.1816	46.0907	83.7346	49.3215	64.1967	53.0584	108.658
42.1023	316.422	153.446	50.8338	92.4484	71.2357	48.9736	71.9863	40.6349	52.4713	63.4654	73.7451
54.7084	168.113	115.64	23.7001	109.364	74.1233	40.6349	48.8577	63.5871	55.4184	85.0392	58.5151
59.2344	105.154	138.145	38.7273	107.955	66.4018	55.1816	62.8572	69.9888	72.6133	62.1291	41.763
Fig. 3c
	Veh									Rot										O/A
(-)	0.4	0	2.5	0	0.333333	0	2	0	0	15	13.5	10.5	21	10	17	11	26	17.5	15.5	16	22	10	26	12	13	30	13	13
Xesto C	2	1	0	0	0	1	0	2	2.33333	3.5	4.5	5	6	2	9	7.5				14	8.5	8	5	7	6
Dan	0.5	1	0	0	0.5	0	0	0	0	11	7.5	1	3.5	7	6	2	5			14	6	7	8.5	15	7.5	9	9
Fig. 3d
Veh	Rot	O/A
2.23113	0.697076	0.874905
1.14919	0.68118	0.690849
2.06662	0.53097	0.672309
1.47257	0.589619	0.834201
1.29779	0.608907	0.744823
1.26814	0.5828	0.846277
Fig. 3e
Rot upper				Rot lower				O/A upper				O/A lower
Time [sec]	GEM-CEPIA1er	Oregon Green BAPTA-1 Dextran		Time [sec]	GEM-CEPIA1er	Oregon Green BAPTA-1 Dextran		Time [sec]	GEM-CEPIA1er	Oregon Green BAPTA-1 Dextran		Time [sec]	GEM-CEPIA1er	Oregon Green BAPTA-1 Dextran
0	0.078	17.815		0	0.108	14.249		0	0.058	24.445		0	0.069	13.486
8.88	0.078	18.214		8.88	0.107	14.091		9.16	0.055	23.62		9.16	0.068	13.386
17.94	0.078	17.8		17.94	0.103	14.108		18.03	0.056	23.014		18.03	0.067	13.627
26.81	0.077	18.243		26.81	0.104	14.37		26.9	0.057	22.406		26.9	0.069	13.516
35.68	0.079	17.788		35.68	0.111	13.997		35.78	0.056	22.235		35.78	0.065	13.659
44.55	0.081	18.415		44.55	0.106	13.762		45.68	0.057	25.128		45.68	0.062	13.467
53.4	0.075	17.877		53.4	0.11	14.109		54.55	0.056	24.367		54.55	0.063	13.74
62.27	0.079	18.149		62.27	0.111	13.84		63.41	0.055	23.592		63.41	0.068	13.721
71.11	0.079	18.345		71.11	0.114	14.145		72.27	0.056	22.912		72.27	0.066	13.803
80.07	0.079	18.4		80.07	0.111	14.506		81.13	0.058	22.442		81.13	0.063	13.594
89.25	0.077	18.191		89.25	0.112	14.348		91.24	0.058	25.633		91.24	0.063	13.795
98.09	0.077	17.92		98.09	0.114	13.997		100.28	0.059	25.012		100.28	0.065	13.69
106.97	0.076	18.132		106.97	0.114	14.542		109.14	0.057	23.967		109.14	0.062	13.568
115.83	0.076	18.597		115.83	0.11	14.378		118.26	0.058	23.657		118.26	0.064	13.625
124.88	0.076	18.552		124.88	0.116	14.455		127.18	0.056	23.04		127.18	0.064	13.891
133.76	0.077	18.628		133.76	0.112	14.363		137.43	0.06	25.408		137.43	0.067	13.576
142.65	0.075	18.454		142.65	0.113	14.497		146.31	0.06	24.577		146.31	0.063	13.47
151.52	0.075	18.495		151.52	0.111	14.566		155.19	0.057	24.045		155.19	0.065	13.75
160.38	0.079	18.465		160.38	0.113	14.38		164.04	0.058	23.901		164.04	0.07	13.629
169.26	0.077	18.797		169.26	0.109	14.639		172.87	0.055	23.19		172.87	0.062	14.021
178.52	0.074	18.718		178.52	0.116	14.806		183.37	0.059	25.011		183.37	0.063	13.71
187.75	0.076	18.997		187.75	0.117	14.683		192.21	0.059	24.294		192.21	0.062	13.694
196.8	0.076	18.825		196.8	0.105	14.287		201.48	0.057	23.675		201.48	0.06	13.67
205.68	0.077	18.981		205.68	0.109	14.621		210.51	0.057	23.669		210.51	0.065	13.708
214.57	0.075	18.707		214.57	0.112	14.793		219.39	0.055	22.98		219.39	0.059	13.738
223.44	0.073	18.834		223.44	0.118	14.733		229.72	0.058	25.272		229.72	0.063	13.591
232.37	0.075	18.422		232.37	0.115	14.495		238.58	0.06	24.99		238.58	0.065	13.671
241.24	0.073	18.451		241.24	0.108	14.464		247.43	0.055	24.319		247.43	0.065	13.688
250.25	0.076	18.144		250.25	0.11	14.255		256.33	0.058	23.534		256.33	0.063	13.651
259.12	0.076	18.462		259.12	0.116	14.385		265.15	0.054	23.316		265.15	0.063	13.71
268.16	0.073	18.581		268.16	0.112	14.247		276.01	0.059	25.184		276.01	0.063	13.642
277.02	0.075	18.543		277.02	0.114	14.49		284.85	0.056	24.722		284.85	0.062	13.803
285.9	0.074	18.149		285.9	0.108	14.383		293.73	0.057	24.626		293.73	0.064	13.709
294.76	0.072	18.582		294.76	0.113	14.246		302.49	0.06	24.391		302.49	0.06	13.685
303.63	0.075	18.103		303.63	0.114	14.563		311.37	0.06	24.327		311.37	0.059	13.843
312.46	0.074	18.36		312.46	0.114	14.507		321.29	0.062	25.819		321.29	0.064	13.845
321.32	0.073	18.161		321.32	0.116	14.711		330.15	0.059	25.19		330.15	0.065	13.503
330.19	0.071	18.257		330.19	0.114	14.703		339.01	0.056	24.615		339.01	0.059	13.726
339.13	0.074	18.089		339.13	0.119	14.432		347.87	0.057	24.628		347.87	0.058	13.742
348.17	0.074	18.116		348.17	0.118	14.237		356.74	0.058	23.609		356.74	0.063	13.78
357.37	0.074	18.23		357.37	0.108	14.463		366.37	0.059	25.751		366.37	0.064	13.583
366.22	0.072	18.288		366.22	0.114	14.48		375.26	0.059	25.045		375.26	0.065	13.448
375.06	0.069	18.058		375.06	0.113	14.64		384.12	0.06	24.903		384.12	0.064	13.566
383.93	0.073	18.394		383.93	0.116	14.665		393.14	0.057	24.032		393.14	0.058	13.558
392.98	0.076	18.505		392.98	0.117	14.755		402	0.055	23.83		402	0.057	13.74
401.85	0.074	18.478		401.85	0.121	14.586		411.62	0.059	25.705		411.62	0.061	13.424
410.84	0.074	18.178		410.84	0.117	14.843		420.55	0.058	25.297		420.55	0.061	13.461
419.71	0.071	18.431		419.71	0.114	14.402		429.41	0.057	24.632		429.41	0.063	13.768
428.56	0.071	18.844		428.56	0.121	14.617		438.28	0.056	24.719		438.28	0.06	13.664
437.42	0.074	18.305		437.42	0.111	14.523		447.13	0.056	23.899		447.13	0.058	13.783
446.49	0.073	18.742		446.49	0.116	14.722		457.09	0.059	24.939		457.09	0.06	13.628
455.55	0.072	18.268		455.55	0.112	14.953		466.16	0.057	24.899		466.16	0.061	13.847
464.41	0.071	18.628		464.41	0.119	14.756		475.03	0.059	24.606		475.03	0.059	13.773
473.28	0.075	18.92		473.28	0.122	15.135		484.04	0.056	23.994		484.04	0.06	13.78
482.15	0.071	18.883		482.15	0.119	14.704		492.92	0.058	23.977		492.92	0.06	14.075
491.03	0.073	18.621		491.03	0.113	14.81		503.22	0.06	25.109		503.22	0.058	13.538
499.9	0.074	18.62		499.9	0.117	14.788		512.33	0.057	24.796		512.33	0.06	13.614
508.95	0.075	19.125		508.95	0.118	14.15		521.16	0.055	24.575		521.16	0.059	13.7
517.81	0.073	19.231		517.81	0.116	14.332		530.02	0.056	24.391		530.02	0.062	13.632
526.7	0.073	18.647		526.7	0.115	14.438		538.88	0.06	24.091		538.88	0.06	13.475
535.88	0.075	18.927		535.88	0.113	14.204		549.13	0.058	25.395		549.13	0.061	13.706
544.74	0.072	18.905		544.74	0.117	14.175		557.99	0.059	25.02		557.99	0.055	13.795
553.62	0.074	19.224		553.62	0.119	14.354		566.85	0.055	24.603		566.85	0.061	13.502
562.49	0.07	18.858		562.49	0.111	14.438		575.72	0.053	24.665		575.72	0.058	14.049
571.35	0.075	19.057		571.35	0.119	14.535		584.59	0.056	24.604		584.59	0.056	13.592
580.21	0.07	18.906		580.21	0.115	14.27		594.66	0.056	25.548		594.66	0.061	13.755
589.11	0.071	19.059		589.11	0.115	14.292		603.52	0.058	25.434		603.52	0.058	13.779
597.96	0.069	19.115		597.96	0.118	14.323		612.39	0.057	24.673		612.39	0.062	13.831
607.24	0.072	18.727		607.24	0.112	14.753		621.27	0.055	24.637		621.27	0.062	13.781
616.11	0.07	18.687		616.11	0.113	14.915		630.12	0.056	24.398		630.12	0.059	13.791
625.17	0.07	18.69		625.17	0.113	14.792		639.74	0.055	26.083		639.74	0.055	13.689
634.04	0.07	18.309		634.04	0.113	15.329		648.62	0.059	25.7		648.62	0.059	13.782
643.03	0.072	18.61		643.03	0.12	14.994		657.5	0.056	25.655		657.5	0.06	13.281
652.08	0.071	18.833		652.08	0.115	14.891		666.37	0.056	25.385		666.37	0.057	13.804
660.95	0.074	18.391		660.95	0.108	15.058		675.25	0.055	25.539		675.25	0.057	13.677
669.85	0.075	18.952		669.85	0.115	15.332		684.83	0.055	25.225		684.83	0.055	13.521
678.9	0.069	18.979		678.9	0.114	14.991		693.7	0.054	25.126		693.7	0.062	13.769
687.75	0.074	18.739		687.75	0.11	15.129		702.57	0.055	25.151		702.57	0.059	13.828
696.63	0.07	19.027		696.63	0.11	15.338		711.43	0.054	24.736		711.43	0.062	13.767
705.5	0.069	18.977		705.5	0.114	14.985		720.48	0.055	24.605		720.48	0.061	13.844
714.64	0.071	18.521		714.64	0.117	14.995		730.63	0.058	24.974		730.63	0.053	13.728
723.51	0.071	18.862		723.51	0.116	14.555		739.69	0.055	25.116		739.69	0.063	13.651
732.62	0.068	18.889		732.62	0.113	14.863		748.56	0.06	24.783		748.56	0.057	13.608
741.48	0.072	18.562		741.48	0.116	14.992		757.44	0.053	24.369		757.44	0.059	13.802
750.37	0.069	18.866		750.37	0.114	14.979		766.31	0.055	23.667		766.31	0.059	13.698
759.23	0.07	18.979		759.23	0.112	15.124		776.26	0.055	25.641		776.26	0.057	13.826
768.12	0.07	19.025		768.12	0.112	15.415		785.14	0.057	25.694		785.14	0.058	13.678
776.97	0.07	19.215		776.97	0.113	15.47		794	0.054	25.607		794	0.057	13.675
785.85	0.072	18.989		785.85	0.119	15.273		802.86	0.059	24.915		802.86	0.058	13.719
794.72	0.07	19.391		794.72	0.118	15.21		811.91	0.056	24.627		811.91	0.059	13.717
803.87	0.072	19.293		803.87	0.117	15.404		822.2	0.055	26.349		822.2	0.056	13.499
812.92	0.072	19.353		812.92	0.117	15.196		831.08	0.056	26.218		831.08	0.061	13.758
821.8	0.069	19.349		821.8	0.116	15.263		840.01	0.054	25.811		840.01	0.058	13.547
830.67	0.07	18.925		830.67	0.111	15.565		848.87	0.056	25.772		848.87	0.061	13.564
839.53	0.07	19.274		839.53	0.11	15.583		857.72	0.054	25.509		857.72	0.052	13.811
848.39	0.071	19.352		848.39	0.112	15.561		867.09	0.054	24.788		867.09	0.058	13.622
857.27	0.071	19.237		857.27	0.117	15.647		876.33	0.054	24.638		876.33	0.058	13.92
866.13	0.072	19.2		866.13	0.109	15.171		885.19	0.057	24.817		885.19	0.059	13.515
874.98	0.071	19.198		874.98	0.113	15.382		894.12	0.053	23.949		894.12	0.057	13.889
883.91	0.073	19.561		883.91	0.112	15.185		902.97	0.055	24.124		902.97	0.061	13.729
892.96	0.073	19.696		892.96	0.117	15.337		912.66	0.056	25.416		912.66	0.054	13.653
901.85	0.071	19.738		901.85	0.111	15.261		921.52	0.057	25.033		921.52	0.059	13.942
910.74	0.068	19.656		910.74	0.118	15.28		930.4	0.056	25.079		930.4	0.055	13.74
919.6	0.071	19.536		919.6	0.112	15.538		939.27	0.055	24.964		939.27	0.056	13.73
928.46	0.069	19.689		928.46	0.117	15.166		948.15	0.053	24.488		948.15	0.055	13.776
937.38	0.069	20.057		937.38	0.111	15.299		957.76	0.055	25.803		957.76	0.055	13.552
946.24	0.069	19.926		946.24	0.11	15.455		966.65	0.053	25.645		966.65	0.055	13.701
955.1	0.071	20.328		955.1	0.112	15.533		975.73	0.054	25.113		975.73	0.054	13.616
964.28	0.07	19.963		964.28	0.116	15.539		984.58	0.053	24.92		984.58	0.056	13.649
973.16	0.068	20		973.16	0.112	15.367		993.45	0.052	24.858		993.45	0.059	13.693
982.4	0.068	19.935		982.4	0.114	15.432		1003.04	0.055	25.941		1003.04	0.055	13.393
991.26	0.069	20.412		991.26	0.114	15.862		1011.92	0.052	25.978		1011.92	0.059	13.524
1000.12	0.068	19.785		1000.12	0.116	16.096		1020.77	0.056	26		1020.77	0.057	13.618
1008.99	0.07	19.765		1008.99	0.113	15.616		1029.63	0.055	25.752		1029.63	0.057	13.717
1017.85	0.068	20.24		1017.85	0.108	15.905		1038.49	0.054	25.421		1038.49	0.059	13.549
1026.91	0.069	19.896		1026.91	0.11	16.18		1048.18	0.054	26.262		1048.18	0.055	13.514
1035.77	0.068	20.297		1035.77	0.109	15.959		1057.06	0.057	25.887		1057.06	0.053	13.73
1044.82	0.067	20.522		1044.82	0.108	15.627		1065.92	0.057	25.826		1065.92	0.049	13.629
1053.7	0.069	21.183		1053.7	0.114	16.048		1074.8	0.056	25.615		1074.8	0.057	13.668
1062.55	0.068	20.776		1062.55	0.11	16.301		1083.66	0.053	25.784		1083.66	0.056	13.708
1072.07	0.068	21.209		1072.07	0.109	16.166		1092.82	0.05	25.419		1092.82	0.056	13.787
1081.08	0.069	21.21		1081.08	0.114	16.243		1101.69	0.054	25.416		1101.69	0.062	13.574
1090.1	0.069	21.192		1090.1	0.113	15.789		1110.61	0.054	25.21		1110.61	0.056	13.486
1098.98	0.067	21.263		1098.98	0.12	16.452		1119.48	0.055	25.037		1119.48	0.059	13.747
1107.97	0.073	21.166		1107.97	0.111	16.311		1128.35	0.053	25.138		1128.35	0.058	13.554
1116.83	0.07	21.344		1116.83	0.116	16.521		1138.66	0.055	25.546		1138.66	0.055	13.455
1125.69	0.072	21.479		1125.69	0.116	16.651		1147.56	0.053	25.263		1147.56	0.058	13.783
1134.55	0.069	22.246		1134.55	0.113	16.332		1156.41	0.054	25.308		1156.41	0.058	13.935
1143.41	0.068	21.997		1143.41	0.116	16.475		1165.28	0.052	24.927		1165.28	0.058	13.744
1152.49	0.065	21.921		1152.49	0.112	16.35		1174.41	0.05	25.045		1174.41	0.057	13.799
1161.59	0.068	21.832		1161.59	0.113	16.733		1184.03	0.054	26.294		1184.03	0.057	13.858
1170.5	0.069	21.732		1170.5	0.116	16.552		1192.9	0.054	25.732		1192.9	0.053	13.646
1179.36	0.068	21.76		1179.36	0.116	16.542		1201.77	0.054	25.304		1201.77	0.059	13.549
1188.22	0.068	21.819		1188.22	0.114	16.707		1210.64	0.054	25.094		1210.64	0.055	13.623
1197.07	0.067	21.867		1197.07	0.106	16.711		1219.49	0.053	25.292		1219.49	0.06	13.819
1206.09	0.066	22.424		1206.09	0.112	16.136		1229.48	0.054	25.746		1229.48	0.053	13.911
1214.92	0.066	22.337		1214.92	0.116	16.158		1238.32	0.057	25.544		1238.32	0.053	13.701
1223.78	0.069	22.214		1223.78	0.11	15.878		1247.2	0.054	25.465		1247.2	0.055	13.909
1232.78	0.068	21.819		1232.78	0.112	16.096		1256.19	0.056	25.023		1256.19	0.058	13.692
1241.64	0.067	22.291		1241.64	0.107	15.875		1265.09	0.052	24.809		1265.09	0.057	13.747
1250.79	0.068	21.996		1250.79	0.108	15.472		1274.76	0.055	25.525		1274.76	0.057	13.837
1259.64	0.07	22.786		1259.64	0.118	15.614		1283.65	0.05	25.774		1283.65	0.056	13.768
1268.5	0.066	22.246		1268.5	0.115	15.771		1292.67	0.054	25.569		1292.67	0.053	13.657
1277.37	0.068	22.103		1277.37	0.111	16.122		1301.57	0.05	25.664		1301.57	0.056	13.851
1286.25	0.069	22.212		1286.25	0.112	15.926		1310.43	0.053	25.071		1310.43	0.058	13.695
1295.11	0.069	22.032		1295.11	0.114	15.774		1320.06	0.054	26.327		1320.06	0.056	13.685
1303.97	0.07	21.832		1303.97	0.113	15.779		1328.91	0.054	26.05		1328.91	0.056	13.582
1312.86	0.068	22.235		1312.86	0.104	15.976		1338.28	0.054	26.6		1338.28	0.055	13.843
1321.88	0.068	22.217		1321.88	0.116	15.549		1347.2	0.051	25.779		1347.2	0.057	14.144
1330.71	0.069	22.304		1330.71	0.116	15.931		1356.06	0.053	25.661		1356.06	0.057	13.761
1339.87	0.068	22.547		1339.87	0.114	16.205		1365.64	0.054	26.039		1365.64	0.054	13.911
1348.75	0.067	22.257		1348.75	0.108	16.196		1374.48	0.053	26.165		1374.48	0.052	13.824
1357.98	0.067	22.365		1357.98	0.107	16.721		1383.53	0.052	25.661		1383.53	0.056	13.872
1366.84	0.067	22.874		1366.84	0.112	16.227		1392.4	0.054	25.704		1392.4	0.054	13.824
1375.72	0.069	22.512		1375.72	0.108	16.334		1401.28	0.052	25.535		1401.28	0.054	13.738
1384.69	0.066	22.417		1384.69	0.115	16.315		1411.26	0.051	25.989		1411.26	0.054	14.027
1393.55	0.069	22.693		1393.55	0.11	16.58		1420.12	0.05	25.897		1420.12	0.057	13.599
1402.41	0.066	23.127		1402.41	0.112	16.324		1428.98	0.053	26.169		1428.98	0.056	13.619
1411.36	0.068	22.993		1411.36	0.111	16.072		1437.84	0.05	25.321		1437.84	0.054	14.178
1420.22	0.069	22.393		1420.22	0.108	16.023		1446.7	0.051	25.127		1446.7	0.056	13.991
1429.3	0.069	23.024		1429.3	0.102	15.887		1456.31	0.05	26.13		1456.31	0.054	13.904
1438.19	0.067	22.634		1438.19	0.093	15.915		1465.2	0.05	25.946		1465.2	0.056	13.999
1447.17	0.067	22.86		1447.17	0.094	15.385		1474.16	0.052	26.034		1474.16	0.052	13.835
1456.02	0.067	22.463		1456.02	0.097	15.724		1483.07	0.052	26.027		1483.07	0.057	13.83
1465.09	0.066	22.353		1465.09	0.098	15.775		1491.96	0.053	26.209		1491.96	0.057	13.593
1473.95	0.066	22.699		1473.95	0.102	15.704		1501.09	0.048	26.133		1501.09	0.056	13.676
1482.83	0.067	22.585		1482.83	0.101	15.9		1509.97	0.053	25.649		1509.97	0.051	13.997
1491.7	0.067	22.754		1491.7	0.102	15.559		1518.81	0.051	25.609		1518.81	0.053	13.802
1500.67	0.065	22.956		1500.67	0.103	16.154		1527.67	0.051	25.689		1527.67	0.051	13.934
1509.52	0.069	22.54		1509.52	0.096	15.803		1536.73	0.052	25.49		1536.73	0.054	13.834
1518.76	0.069	22.397		1518.76	0.105	15.967		1547.03	0.051	25.846		1547.03	0.051	13.904
1527.59	0.066	22.866		1527.59	0.099	15.87		1556.18	0.049	25.655		1556.18	0.051	13.915
1536.47	0.066	23.024		1536.47	0.106	15.899		1565.05	0.05	25.549		1565.05	0.056	13.645
1545.34	0.068	23.102		1545.34	0.108	15.706		1573.96	0.049	25.947		1573.96	0.057	13.715
1554.17	0.066	22.504		1554.17	0.102	15.91		1582.98	0.05	25.274		1582.98	0.056	13.746
1563.04	0.065	23.012		1563.04	0.111	16.08		1592.56	0.054	26.438		1592.56	0.056	13.875
1571.88	0.067	22.796		1571.88	0.105	15.669		1601.41	0.053	26.217		1601.41	0.057	13.89
1580.76	0.068	22.805		1580.76	0.107	15.167		1610.29	0.05	25.832		1610.29	0.055	13.959
1589.81	0.064	22.721		1589.81	0.111	15.346		1619.14	0.051	25.623		1619.14	0.053	13.817
1598.69	0.066	22.678		1598.69	0.107	15.684		1628.25	0.05	25.515		1628.25	0.055	13.813
1607.81	0.066	21.954		1607.81	0.106	15.281		1638.22	0.051	26.267		1638.22	0.056	13.814
1616.66	0.066	22.594		1616.66	0.104	15.545		1647.1	0.051	26.409		1647.1	0.055	14.063
1625.52	0.064	22.784		1625.52	0.11	15.624		1656.01	0.052	26.081		1656.01	0.054	13.931
1634.46	0.065	22.338		1634.46	0.108	15.516		1664.87	0.049	26.215		1664.87	0.055	13.806
1643.34	0.068	22.054		1643.34	0.107	15.588		1673.75	0.05	26.247		1673.75	0.058	14.269
1652.57	0.068	22.634		1652.57	0.111	15.279		1682.91	0.049	25.988		1682.91	0.053	13.887
1661.43	0.067	22.516		1661.43	0.11	15.385		1691.77	0.049	25.841		1691.77	0.055	14.086
1670.33	0.066	22.608		1670.33	0.105	15.731		1700.61	0.051	26.254		1700.61	0.053	13.746
1679.35	0.067	22.803		1679.35	0.103	15.621		1709.48	0.052	26.128		1709.48	0.056	14.252
1688.22	0.066	22.493		1688.22	0.109	15.691		1718.37	0.048	25.592		1718.37	0.059	13.988
1697.29	0.067	23.098		1697.29	0.106	16.074		1727.53	0.048	25.887		1727.53	0.054	14.177
1706.13	0.065	22.427		1706.13	0.112	15.902		1736.4	0.048	25.407		1736.4	0.053	13.891
1714.98	0.066	22.889		1714.98	0.106	15.974		1745.27	0.049	25.389		1745.27	0.055	13.762
1723.84	0.064	22.845		1723.84	0.109	16.174		1754.34	0.051	25.223		1754.34	0.055	13.939
1732.7	0.066	23.31		1732.7	0.108	15.718		1763.43	0.046	25.213		1763.43	0.056	13.904
1741.57	0.065	23.035		1741.57	0.106	16.041		1773.07	0.05	26.365		1773.07	0.058	13.858
1750.43	0.065	23.28		1750.43	0.1	15.962		1781.93	0.049	26.585		1781.93	0.058	14.069
1759.28	0.067	23.482		1759.28	0.115	16.077		1790.78	0.048	26.295		1790.78	0.052	13.946
1768.12	0.066	23.069		1768.12	0.107	16.002		1799.64	0.05	26.551		1799.64	0.055	14.061
1776.98	0.066	22.954		1776.98	0.11	15.963		1808.52	0.049	26.088		1808.52	0.054	13.843
1786.16	0.065	23.203		1786.16	0.107	16.184		1817.68	0.048	25.855		1817.68	0.054	14.068
1795.15	0.068	23.288		1795.15	0.105	15.764		1826.56	0.049	25.838		1826.56	0.054	14.081
1804.04	0.064	23.148		1804.04	0.11	16.097		1835.42	0.048	25.742		1835.42	0.054	14.175
1812.92	0.062	23.67		1812.92	0.106	15.758		1844.27	0.046	25.367		1844.27	0.052	13.975
1821.78	0.065	23.786		1821.78	0.108	15.83		1853.16	0.045	25.292		1853.16	0.057	13.731
1830.64	0.063	23.754		1830.64	0.103	15.46		1863.1	0.05	26.669		1863.1	0.054	14.163
1839.48	0.063	23.673		1839.48	0.109	15.573		1872.01	0.049	26.471		1872.01	0.055	14.119
1848.34	0.066	23.606		1848.34	0.107	15.606		1880.87	0.049	26.402		1880.87	0.053	14.12
1857.19	0.066	23.74		1857.19	0.105	15.525		1889.74	0.048	26.063		1889.74	0.052	13.915
1866.03	0.065	23.242		1866.03	0.106	15.541		1898.64	0.048	26.24		1898.64	0.053	14.149
1875.4	0.065	23.481		1875.4	0.108	15.395		1907.77	0.049	26.142		1907.77	0.052	14.122
1884.27	0.064	23.245		1884.27	0.111	15.613		1916.68	0.046	25.635		1916.68	0.055	13.983
1893.12	0.067	23.386		1893.12	0.105	16.065		1925.56	0.05	25.856		1925.56	0.056	13.907
1901.99	0.065	23.17		1901.99	0.11	15.348		1934.42	0.048	25.579		1934.42	0.058	13.937
1910.83	0.065	23.305		1910.83	0.104	15.377		1943.29	0.048	25.531		1943.29	0.053	13.889
1919.66	0.067	23.42		1919.66	0.103	15.195		1952.93	0.05	26.603		1952.93	0.05	13.995
1928.55	0.063	23.499		1928.55	0.11	15.349		1961.81	0.047	26.473		1961.81	0.057	14.02
1937.43	0.068	23.813		1937.43	0.107	15.231		1970.68	0.051	26.761		1970.68	0.055	14.182
1946.53	0.064	23.398		1946.53	0.105	15.534		1979.53	0.05	26.435		1979.53	0.056	14.008
1955.52	0.064	23.472		1955.52	0.103	15.246		1988.39	0.049	26.594		1988.39	0.055	13.895
1964.83	0.065	23.384		1964.83	0.105	15.659		1997.57	0.046	26.07		1997.57	0.055	13.941
1973.68	0.066	23.195		1973.68	0.11	15.582
1982.54	0.063	23.167		1982.54	0.105	15.513
1991.41	0.063	23.024		1991.41	0.108	15.351
Fig. 3f
	Veh										Rot										O/A
1 h	0	0.25	0	0	0	0	0	0	0	0	0	0	0	0	0	0	0	0.33	0	0	1.8	2.88	1.83	5.5	1.75	1.4	2.5	2	2.67
4 h	0.2	0	0.33	0	0	0.6	0.4	0	0	0	0.25	0	0	0	0.29	0	0	0	0.4	0	3.8	4.33	2.5	7.75	3.6	6	2.38	5.6	2.8
6 h	0	0	0	0	0	0	0	0	0	0	1.5	1.43	1.13	1.43	2.6	2.5	1.57	3	1.6	1.17	0.38	0.38	0.71	0.57	0.38	1.17	0.5	0.7	0.25

## Sheet: Fig. 4
Fig. 4a
Veh	2 h	4 h	24 h
4.15	20.2	27.1	31.2
16.6	5.89	20.7	31.3
16.2	16.3	24.1	39.9
5.97	5.26	20.4	40.8
Fig. 4b
Veh	PA
8.6064	6.1389
9.7715	5.8419
8.2077	9.1047
11.7483	6.4284
12.2043	4.6023
14.2035	5.5837
14.4145	4.1381
12.7803	3.7869
6.0413	4.542
Fig. 4c
Veh	PA
30.4609	147.845
63.5871	91.646
33.08	105.712
44.2606	101.137
36.1666	93.5214
58.8746	141.711
56.9627	110.78
31.3313	92.9844
34.95	121.746
30.8958	105.154
Fig. 4d
Veh	4 h	6 h	16 h
28.57	25	100	100
0	75	50	100
0	62.5	83.33	71.43
0	100	100	100
0	25	75	100
0	100	71.43	75
0	50	100	60
25	66.67	66.67	71.43
25	33.33	75	100
0	50	75	75
Fig. 4e
Veh	PA
3	6.5
0	3.2
0	2.75
2.33	1.67
2	5
1.33	3
0.25	6
Fig. 4f
	Veh											PA
(-)	40	0	40	0	0	25	0	0	33.33	20	0	66.67	50	60	60	100	80	100	33.33	100	75	50
NAC	25	33.33	20	20	16.67	0	0					25	20	33.33	0	80	25	0	50	33.33	37.5	50
MitoTEMPO	0	25	25	25	0	16.67						0	33.33	50	33.33	66.67	57.14	50	20	25	40	50

## Sheet: Fig. 5
Fig. 5a
TfebF/F; NCD	Tfe∆b-cell; NCD	TfebF/F; HFD	Tfe∆b-cell; HFD
0	0.25	0.52	0.14
0.08	0.23	0.56	0.11
0.02	0.29	0.86	0.02
0.05	0	0.27	0.2
0.21	0.3	0.77	0.14
0.4	0.17	0.67	0.31
Fig. 5b
TfebF/F; NCD	Tfe∆b-cell; NCD	TfebF/F; HFD	Tfe∆b-cell; HFD
0.12	0.15	0.45	0.26
0	0.24	0.36	0.19
0	0	0.47	0.25
0.26	0.05	0.36	0.38
0.12	0.33	0.6	0.16
0.14	0.12	0.3	0.08
Fig. 5c
TfebF/F; NCD	Tfe∆b-cell; NCD	TfebF/F; HFD	Tfe∆b-cell; HFD
0	0.017	0.056	0.051
0	0.025	0.104	0.043
0.014	0.007	0.137	0.125
0.003	0.002	0.187	0.123
0.013	0.019	0.058	0.394
0.005	0.063	0.034	0.138
0.008	0.02	0.026	0.212
0.018	0.027	0.109
0.024		0.096
0.002		0.061
0.002		0.056
		0.049
		0.034
		0.035
Fig. 5d
TfebF/F; NCD	Tfe∆b-cell; NCD	TfebF/F; HFD	Tfe∆b-cell; HFD
38.402	32.409	55.877	40.493
32.843	19.493	59.513	26.431
33.794	28.568	67.732	29.005
35.328	26.104	46.141	33.426
26.733	33.123	51.92	38.326
44.678	42.243	49.16	44.437
Fig. 5e
left
Time (min)	TfebF/F;NCD							Tfe∆b-cell; NCD								TfebF/F;HFD								Tfe∆b-cell;HFD
1.41	17.03	17	15.469	10.73	15.03	12.37	17.16	88.28	120.51	68.85	38.7507	62.8038	13.862	14.763	23.28	77.7	156	84.14	54.3904	42.5403	61.361	58.693	39.237	72.42	2.52	17.0338	67.5053	66.7742	15.307	18.202	71.174	47.657	37.533	30.811
9.06	16.42	16.39	12.028	10.36	13.53	11.38	15.05	75.31	105.49	67.66	32.6335	52.895	11.084	13.214	21.644	69.94	140.65	74.66	45.8331	38.1691	53.259	57.45	34.53	66.78	0.1	13.7006	60.4007	60.7841	12.709	16.628	69.383	42.453	33.034	28.996
16.72	16.15	13.81	10.892	9.59	13.19	10.42	16.24	70.65	74.47	66.01	30.2515	45.3348	12.552	13.334	20.903	71.95	134.79	67.73	44.4675	35.1817	50.618	57.403	39.498	66.63	-0.66	13.898	56.9807	57.9538	12.869	15.57	60.08	40.66	34.478	35.322
24.47	39.28	33.61	22.567	-0.03	4.48	1.1	7.94	85.75	112.16	66.23	41.2904	65.0057	17.06	4.518	15.39	93.93	149.86	99.09	78.7699	56.3674	52.296	58.751	39.572	68.43	17.41	25.096	72.4742	69.4586	11.91	22.56	59.641	41.81	30.549	30.959
32.09	45.16	38.41	21.887	12.61	17.43	14.51	22.08	92.38	114.09	65.7	43.4455	63.1376	17.898	18.293	29.395	74.34	151.69	99.43	83.7232	60.2405	70.1	70.854	53.884	69.14	17.7	24.2592	73.3982	70.7928	12.152	23.741	60.367	55.072	46.073	39.996
39.75	55.87	47.94	22.087	12.24	18.13	14.56	26.95	93.19	114.51	68.8	46.4818	63.179	18.522	20.755	29.602	72.86	158.53	105.08	87.2266	62.5846	71.935	71.042	54.131	70.83	16.82	28.7572	73.9255	70.8905	12.415	24.626	60.748	56.207	46.991	40.423
47.49	37.52	35.09	13.06	11.57	14.82	13.05	24.55	77.41	86.59	65.39	37.55	55.369	20.894	18.8	24.083	57.76	129.75	92.57	61.5176	46.6941	63.655	65.262	42.612	69.34	20.7	19.7043	59.4233	62.5584	12.086	18.903	59.742	49.432	44.17	35.464
55.15	19.64	22.06	7.32	9.83	12.12	10.75	19.91	61.96	56.6	64.94	26.3496	38.1337	18.23	15.331	19.592	47.45	99.29	89.91	40.8107	34.81	57.98	57.218	35.237	67.79	8.06	15.2966	50.8542	54.0369	8.51	14.565	59.777	39.294	36.435	32.411
62.82	11.5	11.32	6.887	9.04	11.35	9.84	17.38	50.78	42.7	61.81	20.5708	30.8739	12.169	13.609	18.012	43.04	83.68	71.38	32.6364	30.5667	48.606	54.102	32.03	65.34	3.99	13.2461	47.5135	49.4387	4.075	13.223	59.412	33.802	30.383	30.974
70.57	77.65	61.79	41.389	19.16	24.78	20.68	39.03	85.34	113.55	61.48	52.6286	73.0904	29.707	29.859	50.607	76.65	177.88	144.72	81.0678	74.8586	89.734	87.109	74.666	69.37	71.82	29.5173	80.1218	69.9115	42.235	49.346	59.224	77.319	71.292	51.024
78.25	88.13	67.67	41.819	19	21.45	21.8	38.97	89.29	120.62	60.79	71.3786	85.8214	26.84	30.386	42.612	80.4	171.23	160.68	93.8739	86.0494	94.812	89.48	73.094	73.39	59.72	38.264	87.6287	77.2715	30.356	47.942	60.011	79.233	55.855	57.632
85.92	78.53	66.92	34.92	17.29	19.83	20.15	36.21	87.39	119.05	61.26	71.6272	88.0263	24.851	28.181	37.225	77.17	166.84	152.28	91.6408	83.1026	92.184	85.172	68.189	75.94	55.68	37.884	86.0671	77.9567	24.217	43.846	59.397	72.111	58.904	47.762
93.64	14.19	11.33	11.678	10.57	12.58	12.53	19.81	42.91	31.13	59.61	23.6145	29.6953	13.008	16.174	18.325	36.81	56.59	45.87	30.9806	31.0217	40.008	49.644	29.435	68.44	7.07	10.0516	42.761	42.2601	9.992	16.009	58.915	30.772	23.857	32.572
101.32	3.79	3.74	9.28	9.4	10.94	11.22	16.66	37.95	17.52	56.79	16.8251	21.2882	10.164	13.941	16.143	31.96	36.57	30.97	23.3723	25.394	33.879	46.374	24.154	65.49	-0.91	3.59725	40.3555	38.5067	5.595	12.538	27.545	25.441	19.73	30.416
108.99	1.2	1.25	8.796	8.27	9.81	10.2	14.79	35.93	13.06	56.4	11.76	16.1637	8.675	12.497	14.581	28.76	30.02	23.58	19.9129	21.8966	30.594	44.169	21.326	62.71	-3.88	1.66114	37.9108	36.0293	4.437	10.68	33.603	22.566	17.053	28.989
right
Basal					Glucose-stimulated					ATP-coupled					Maximal
TfebF/F; NCD	Tfe∆b-cell; NCD	TfebF/F; HFD	Tfe∆b-cell; HFD		TfebF/F; NCD	Tfe∆b-cell; NCD	TfebF/F; HFD	Tfe∆b-cell; HFD		TfebF/F; NCD	Tfe∆b-cell; NCD	TfebF/F; HFD	Tfe∆b-cell; HFD		TfebF/F; NCD	Tfe∆b-cell; NCD	TfebF/F; HFD	Tfe∆b-cell; HFD
12.5595	9.61135	104.767	3.2102		23.8918	1.86761	21.2018	11.9253		36.6192	6.98961	74.856	12.8295		65.6733	4.86279	136.824	59.5576
19.0895	7.69789	44.1553	9.71085		32.6531	0.817481	31.5479	4.193		33.0249	5.28136	33.7075	5.4872		76.0741	2.97367	128.705	13.2312
2.096	7.47708	48.943	12.2369		11.1951	0.31289	23.9818	14.8592		15.1995	4.72774	29.8123	15.5111		26.1246	2.35994	51.6477	36.6029
1.319	18.4915	24.5546	19.0699		2.65	16.2303	42.7591	16.9448		3.197	25.9109	54.5903	26.412		10.888	59.8672	73.961	49.7179
3.382	29.1711	13.2852	21.9245		4.945	19.671	27.4028	12.9367		6.784	32.3052	32.0179	21.4518		14.972	71.8625	64.1528	41.9275
0.22	3.877	20.023	8.432		4.131	4.50773	21.317	0.45347		4.718	6.35291	23.329	8.33991		10.48	16.176	59.14	25.9193
1.454	0.837	13.234	4.89		10.711	7.421	13.639	9.05626		9.573	7.146	16.94	11.4037		24.244	17.362	42.94	37.2619
	6.322	18.172	32.535			8.699	19.601	0.66848			11.59	22.101	1.33624			36.027	53.34	32.4667
			18.094					15.547					22.406					54.752
			17.425					13.957					16.608					54.239
			6.332					11.427					9.449					22.034

## Sheet: Fig. 6
Fig. 6a
left
Time (min)	TfebF/F; NCD																Tfe∆b-cell; NCD																TfebF/F; HFD															Tfe∆b-cell; HFD
0	92	111	115	120	101	103	97	66	76	83	68	81	102	65	93	93	127	123	87	88	111	93	86	87	62	66	66	73	83	73	91	75	137	140	230	150	130	166	146	146	100	128	142	146	89	105	104	152	134
15	270	254	257	273	251	247	242	213	236	286	134	206	242	213	141	236	397	315	221	342	259	358	327	282	163	226	174	325	195	254	201	207	345	295	571	256	299	387	212	303	168	225	295	352	262	216	230	375	406
30	275	282	239	272	270	285	210	226	240	294	191	159	269	269	319	311	411	362	262	295	233	370	345	324	184	278	166	369	296	340	257	186	348	300	534	206	305	419	235	307	224	239	413	373	283	225	283	387	481
60	202	182	224	276	286	244	163	133	291	355	214	246	249	321	295	316	330	325	227	207	261	385	395	340	178	254	163	297	328	372	384	308	266	276	426	170	268	398	243	438	174	281	424	441	276	227	360	294	412
120	112	120	134	183	191	247	137	78	132	162	155	164	158	188	203	182	163	147	96	82	120	127	157	212	146	215	93	183	217	201	338	215	102	155	209	128	130	214	189	354	118	108	213	371	166	170	327	132	138
180	108	102	96	116	108	154	136	70	87	130	157	105	117	142	153	123	111	103	83	76	106	113	101	122	122	78	108	151	104	139	224	169	118	116	149	128	108	167	207	199	109	135	158	207	118	137	296	101	99
right
TfebF/F; NCD	Tfe∆b-cell; NCD	TfebF/F; HFD	Tfe∆b-cell; HFD
959	1420	1189	1315
944.5	1262	1154	1554
959.5	891	1930	1648
1122	1008	899	1942
1103	981.5	1121	2121
1152	1343	1585	2149
868.5	1318	1056	1693
718	1263	1575	2040
980.5	763	788.5	2044
1204	1045	984.5	1560
806.5	683	1495	1162
868	1286	1714	1979
1028	1130	1091	1559
1095	1273	959	1712
1081	1338	1400	2097
1153	1038		1330
Fig. 6b
left
TfebF/F; NCD	Tfe∆b-cell; NCD	TfebF/F; HFD	Tfe∆b-cell; HFD
0.695	0.097	21.067	-0.943
1.004	0.265	11.484	-0.374
1.488	0.465	6.912	0.533
0.165	1.893	3.315	0.7
0.475	0.462	3.756	1.981
0.417	-0.138	2.226	1.324
3.369	-0.013	0.263	0.171
0.402	2.045	5.589	1.011
0.985	0.232	2.267	0.924
right
Time (min)	TfebF/F; NCD									Tfe∆b-cell; NCD									TfebF/F; HFD									Tfe∆b-cell; HFD
0	0.213	0.329	0	0.344	0.226	2.884	0.106	0.667	0.67	0.272	0.129	0	0	0.299	0.418	0.199	0.628	0	6.232	3.131	3.853	12.775	5.407	4.769	6.42	4.247	4.995	2.289	2.892	1.508	0.967	4.616	1.706	0.54	2.457	3.203
15	0.647	0.993	1.059	0.445	0.542	3.144	1.69	0.913	1.305	0.37	0.433	0.364	0.638	0.493	0.326	0.193	1.615	0.141	18.854	18.039	5.521	13.713	6.923	6.186	6.558	7.293	7.089	1.237	2.477	1.905	1.608	6.256	2.725	0.736	3.395	4.375
Fig. 6c
	TfebF/F; NCD						Tfe∆b-cell; NCD					TfebF/F; HFD						Tfe∆b-cell; HFD
Tfeb	1	1	0.473	1.527	0.997	1.003	0.57	1.865	0.057	0.679	1.001	124.374	91.591	1.39	132.518	1.569	68.695	0.947	1.62	0.031	1.24	2.359	1.432	0.606	1.099	1.114
Tfe3	1	1	0.855	1.145	1.232	0.768	0.669	0.54	0.002	1.855	0.081	8.995	7.858	1.366	7.571	2.711	0.241	1.142	0.696	0.39	0.269	1.557	1.789	1.44	0.099	0.11
Lc3	1	1	0.989	1.011	1.052	0.948	1.323	1.385	0.067	1.176	0.709	4.626	6.951	1.293	4.897	3.092	0.903	1.546	1.332	0.239	0.886	0.978	1.268	2.28	0.082	0.116
Sqstm1	1	1	1.048	0.952	0.983	1.017	0.577	0.81	0.02	2.345	0.319	0.011	0.032	2.326	0.053	2.024	0.017	1.093	0.863	0.897	0.24	1.38	2.088	1.943	0.018	0.008
Lamp1	1	1	1.006	0.994	1.012	0.988	0.912	0.49	1.408	1.748	0.448	1.062	0.305	1.617	3.515	2.143	0.064	1.968	1.364	0.762	0.091	0.794	1.358	1.621	0.015	0.013
Clcn7	1	1	0.584	1.416	1.394	0.606	0.391	0.62	0.161	1.918	0.037	2.407	140.019	18.708	43.003	1.437	1.444	1.002	0.849	0.569	0.876	0.689	3.747	0.659	0.224	0.688
Becn1	1	1	0.969	1.031	0.928	1.072	0.695	0.733	0.074	1.325	0.622	1.144	1.176	1.997	2.213	2.402	0.334	1.219	0.837	0.539	0.236	0.873	1.19	2.09	0.069	0.069
Uvrag	1	1	0.622	1.378	0.987	1.013	0.927	0.019	0.004	3.581	0.1	0.012	1.634	3.238	1.478	2.087	0.017	0.023	1.228	0.443	0.151	0.692	2.751	1.311	0.006	0.116
Mcoln1	1	1	0.843	1.157	1.141	0.859	2.124	0.372	0.004	1.116	0.299	1.586	2.711	1.028	0.252	3.55	1.098	1.756	1.91	0.043	0.151	0.687	0.801	2.055	3.751	0.227
Ctsa	1	1	0.883	1.117	0.95	1.05	1.087	2.074	0.054	2.369	0.329	2.636	18.401	2.578	21.272	2.897	12.767	2.187	2.231	0.709	1.272	1.538	2.32	1.829	1.565	0.897
ctsd	1	1	0.956	1.044	1.049	0.951	1.41	0.317	0.009	1.215	1.142	1.206	1.143	1.281	0.987	3.013	1.075	2.08	1.971	0.253	0.466	0.825	1.302	2.372	0.034	0.014
Ctsf	1	1	1.02	0.98	1.1	0.9	1.14	0.576	0.016	2.286	0.132	2.438	1.778	2.843	1.05	3.467	0.178	1.044	1.198	0.186	0.412	1.106	2.345	1.852	0.079	0.071
Atp6voe1	1	1	0.965	1.035	0.991	1.009	0.009	1.799	1.419	1.383	0.409	0.002	0.004	2.244	3.414	1.686	0.012	0.019	0.001	0.035	0.932	1.333	2.029	1.463	0.011	0.019
Atp6v1h	1	1	1.081	0.919	0.985	1.015	0.958	0.468	0.016	1.823	0.226	0.025	0.169	1.225	1.12	1.836	0.378	0.834	1.2	0.801	0.224	0.598	1.731	1.189	0.037	0.018
Ndp52	1	1	1.535	0.465	0.586	1.414	1.44	0.6	0.02	0.461	2.157	535.33	270.565	1.217	447.61	0.563	139.724	1.721	4.686	0	0.55	0.641	0.367	0.256	4.839	3.025
Optn	1	1	1.157	0.843	1.094	0.906	1.341	0.274	0.002	1.382	0.336	1.848	8.204	0.842	18.17	1.614	11.356	3.15	1.686	0.016	0.115	1.32	1.659	1.269	1.426	0.567
Tbk1	1	1	1.206	0.794	0.991	1.009	0.356	1.84	0.004	1.357	0.209	1.014	1.37	1.142	1.698	1.171	2.503	1.214	0.062	0.499	0.971	1.193	1.14	0.759	0.712	0.373
Nbr1	1	1	0.793	1.207	0.943	1.057	0.95	0.572	0.009	1.378	0.36	0.575	0.894	1.296	16.777	1.977	15.225	0.492	0.477	0.008	0.424	2.459	1.592	0.998	0.148	0.103
Tax1bp1	1	1	1.067	0.933	1.017	0.983	0.866	1.393	0.018	1.52	0.114	3.26	3.757	0.87	0.005	1.58	0.347	0.37	1.308	0.328	0.921	0.407	0.687	0.808	0.026	0.025
Tfam	1	1	1.093	0.907	1.168	0.832	0.455	0.66	0.111	0.126	1.662	134.218	125.312	41.57	44.429	1.423	1.989	13.287	12.801	1.235	1.096	0.067	0.15	0.946	1.489	1.327
ESRR	1	1	0.613	1.387	1.557	0.443	0.708	1.338	0.554	1.195	1.187	0.438	0.389	0.357	1.171	76.343	62.562	0.92	1.125	0.877	0.643	5.545	2.288	2.424	3.021	3.582
PCG-1	1	1	0.991	1.009	1.114	0.886	0.824	0.787	1.016	0.959	1.121	1.135	1.211	2.664	1.961	37.445	66.455	3.522	4.062	0.213	0.139	1.653	0.271	7.763	2.434	3.006
NRF1	1	1	0.856	1.144	0.915	1.085	0.46	0.668	0.071	0.11	0.829	2.567	2.396	14.461	15.456	1.236	3.058	0.971	7.343	0.079	0.522	0.798	0.179	0.011	0.725	0.858
NRF2	1	1	0.865	1.135	1.038	0.962	1.03	1.446	1.03	0.778	0.904	1.219	1.475	1.62	2.077	1.448	1.737	1.283	1.624	1.155	0.858	1.204	1.039	2.486	1.482	0.943
COX1	1	1	0.954	1.046	1.031	0.969	0.681	0.857	1.363	1.513	1.484	1.192	1.205	0.888	1.323	190.518	215.841	1.526	2.078	0.225	0.227	0.875	13.117	6.746	2.577	1.567
COX2	1	1	0.685	1.315	1.003	0.997	0.848	1.221	0.931	1.106	1.474	1.173	1.226	0.999	1.096	109.222	120.563	1.622	2.144	0.294	0.26	0.627	7.97	4.29	2.342	1.402
Fig. 6d
	TfebF/F; Veh								TfebF/F; Rot								TfebF/F; O/A								Tfeb∆b-cell; Veh								Tfeb∆b-cell; Rot								Tfeb∆b-cell; O/A
Tfeb	0.122	0.168	1.717	1.867	0.444	1.438	2.049	0.194	4.044	9.157	11.406	2.209	23.961	3.281	10.421	6.459	27.903	7.675	3.426	10.457	23.41	2.97	3.388	5.479	0.063	0.237	1.673	0.94	1.438	0.338	2.235	2.446	1.925	2.219	0.977	2.991	4.659	2.101	3.565	2.213	2.15	2.922	3.234	1.668	3.321	3.329	4.163	4.24
Tfe3	1.649	0.593	0.207	0.544	0.087	0.18	3.819	0.922	3.08	2.138	0.35	28.741	29.695	6.061	9.756	0.35	36.93	26.85	2.419	0.675	30.001	5.53	4.379	4.534	10.961	18.964	0.114	1.374	1.628	2.38	0.291	0.122	27.07	2.506	0.347	1.431	2.363	6.291	4.059	2.508	3.747	14.524	1.418	2.327	1.85	1.121	3.382	1.215
Map1lc3b	0.523	0.778	1.056	0.829	0.686	0.956	0.659	4.866	1.123	0.977	19.557	0.598	1.65	0.876	4.653	3.07	1.118	4.48	0.986	1.216	1.946	0.595	2.802	5.439	1.177	0.431	0.994	3.31	7.699	0.749	2.217	1.627	4.317	1.273	1.096	0.672	0.727	1.528	2.842	1.808	1.195	0.6	0.802	2.261	0.777	2.179	3.32	3.961
Sqstm1	0.426	0.859	2.134	0.665	1.553	2.235	0.002	0.127	0.43	0.581	0.48	0.005	0.06	0.325	0.563	0.484	3.98	0.063	0.978	0.244	1.104	0.015	0.197	0.249	0.566	1.457	1.789	1.267	2.171	0.015	0.116	0.033	2.131	0.523	1.416	1.822	0.008	0.11	0.113	0.093	0.859	0.325	0.145	2.639	0.01	0.147	0.028	0.026
Lamp1	0.431	0.533	1.877	0.761	1.487	2.126	0.365	0.42	11.485	1.759	4.133	3.239	9.575	0.899	1.157	0.734	7.303	4.154	1.189	6.53	0.8	1.092	1.506	5.562	2.16	0.697	0.903	1.382	0.105	0.151	0.196	0.114	4.854	0.139	0.207	1.008	1.291	0.209	0.209	0.198	1.133	0.126	0.408	3.258	2.272	0.43	0.179	0.153
Clcn7	2.088	0.528	0.059	0.736	0.057	1.25	0.786	2.496	0.314	0.487	1.98	1.786	4.107	4.844	3.722	0.143	2.639	2.58	0.354	10.077	7.573	2.63	2.512	0.465	1.01	0.138	0.049	0.312	0.063	0.817	2.603	5.953	19.329	0.376	4.266	8.443	0.365	0.699	0.057	5.504	2.951	0.345	0.456	0.103	1.232	1.601	0.867	1.032
Becn1	0.382	0.605	1.571	1.353	1.169	1.415	0.685	0.821	0.812	0.505	2.188	0.982	0.89	0.655	1.371	1.36	5.611	2.013	0.577	0.229	3.509	0.496	2.766	0.835	0.054	1.359	1.728	0.187	0.141	0.49	1.142	0.977	2.768	0.828	1.319	0.191	0.543	0.804	1.554	0.928	0.353	0.541	0.54	0.782	0.829	2.095	2.203	1.922
Mcoln1	1.012	0.895	0.445	0.013	1.153	1.094	1.189	2.2	14.261	0.396	0.976	3.873	3.008	3.657	13.064	0.854	24.689	0.868	0.359	6.761	2.831	2.064	0.689	0.145	0.915	0.966	6.406	5.969	0.522	0.093	0.045	0.348	4.524	6.331	1.559	0.02	8.55	8.484	0.706	0.064	2.925	0.352	0.078	0.006	1.111	0.191	0.695	0.353
Ctsa	0.66	0.646	0.181	0.885	0.266	0.973	2.05	2.339	13.249	10.931	1.658	2.149	6.455	15.508	2.595	14.992	8.848	3.363	3.094	1.549	1.206	2.157	5.179	3.547	6.763	2.894	1.483	0.654	0.912	0.576	0.672	0.95	12.442	0.573	7.387	6.463	0.752	1.486	1.523	1.333	1.601	1.97	1.473	1.276	0.651	2.806	0.639	0.765
Ctsb	0.321	0.531	2.127	0.603	1.489	2.708	0.159	0.062	1.123	0.287	0.297	0.243	0.725	0.933	0.827	0.682	2.243	2.398	1.268	0.743	0.197	0.352	0.307	0.047	0.345	1.31	1.108	0.777	0.041	0.041	0.237	0.14	0.281	0.417	0.199	0.367	0.327	0.153	0.221	0.078	0.017	0.016	1.544	0.555	0.064	0.14	0.244	0.112
Atp6v0e1	0.545	1.115	0.906	0.755	1.503	2.638	0.174	0.363	0.168	0.266	0.427	0.129	3.51	2.008	1.036	1.358	0.309	0.181	0.259	0.348	1.068	1.335	3.865	0.964	0.213	0.976	2.784	0.787	3.364	0.291	0.527	0.317	0.79	0.178	1.607	0.456	0.291	0.076	0.248	0.392	0.483	0.559	0.219	0.092	0.498	2.159	0.226	0.131
Atp6v1h	0.461	0.579	1.673	1.196	1.461	2.255	0.276	0.099	2.949	3.695	9.788	11.054	14.336	13.728	3.091	2.04	1.891	6.284	3.815	3.143	1.714	0.668	7.843	6.037	3.099	4.657	1.1	1.918	1.668	0.806	1.371	0.249	7.874	2.845	0.654	1.114	2.144	2.973	0.311	0.113	6.422	0.348	0.689	0.763	0.163	0.02	0.579	0.078
Ndp52	0.379	0.106	1.671	0.502	0.292	0.819	2.39	1.842	8.455	3.024	11.455	3.412	3.508	1.524	5.526	8.126	12.383	12.231	2.347	2.516	2.579	3.1	5.453	6.903	0.949	0.075	0.787	0.809	1.057	3.696	3.052	2.449	3.052	1.559	3.033	2.574	2.239	0.057	0.233	3.216	0.047	1.116	1.149	1.22	4.929	0.476	4.796	4.514
Optn	1.261	0.901	0.162	1.834	0.58	0.103	0.935	2.224	1.179	2.127	1.694	2.308	21.345	22.459	22.352	13.855	7.061	5.475	8.111	2.426	11.944	18.315	7.92	13.715	9.91	7.815	0.379	0.334	0.029	2.916	1.484	0.642	2.881	0.828	2.342	7.219	0.722	4.185	2.165	1.291	1.56	1.95	3.361	5.841	0.128	3.789	1.361	1.047
Nbr1	0.151	0.246	2.021	1.784	0.258	0.255	0.032	3.254	5.601	1.017	0.959	0.46	0.232	4.386	0.302	0.03	13.874	12.659	0.294	0.095	3.454	0.425	10.304	13.623	2.113	4.439	4.767	0.299	0.7	0.898	8.262	4.784	13.184	1.535	0.3	1.368	1.15	14.958	6.205	5.305	3.779	0.112	2.734	9.594	0.605	11.176	10.008	2.975
Tbk1	1.314	1.164	1.027	1.292	0.409	1.085	1.241	0.467	0.651	1.943	0.565	10.309	2.594	3.223	5.147	2.206	2.752	3.687	3.216	10.844	4.004	1.895	3.11	2.97	28.294	3.73	5.894	6.13	0.654	0.233	1.793	2.02	2.274	1.348	3.566	7.74	15.849	0.854	0.511	0.351	5.38	1.472	5.113	8.194	2.326	0.589	0.707	0.046
Tax1bp1	0.087	0.933	0.83	1.548	1.403	2.128	0.871	0.082	0.149	1.092	5.394	0.782	1.3	1.02	1.661	8.914	17.38	0.113	0.951	0.482	0.393	1.279	0.277	0.346	0.736	2.919	0.071	0.992	0.567	0.042	0.541	0.461	3.067	4.571	0.211	0.019	4.741	2.403	0.091	1.525	9.383	0.581	0.979	0.949	0.708	0.232	0.815	0.806
Fig. 6e
siCon	siTFEB
1.035	0.238
0.965	0.328
0.949	0.315
1.051	0.612
1.025	0.188
0.975	0.092
Fig. 6f
	siCon						siCon + Rot						siCon + O/A						siTFEB						siTFEB + Rot						siTFEB + O/A
NDP52	0.917	1.083	0.917	1.083	1.185	0.815	1.44	1.481	1.44	6.077	14.253	12.723	3.498	3.608	3.498	3.608	16.863	13.809	0.048	1.704	1.799	1.426	1.097	1.333	1.271	1.671	1.491	1.805	1.08	0.387	2.377	2.85	2.259	1.582	2.746	2.198
OPTN	1.149	0.851	0.94	1.06	1.099	0.901	1.672	1.395	13.608	9.667	4.161	4.115	1.42	1.344	4.146	4.146	4.731	5.201	0.937	2.057	2.093	1.367	1.304	1.458	1.06	1.1	2.056	0.957	1.226	1.22	1.355	1.39	3.74	1.227	0.888	0.922
Fig. 6g
	GFP				TFEB-GFP
NDP52	0.949	1.051	0.38	1.62	7.955	11.186	9.464	6.934
OPTN	0.949	0.999	1.004	0.996	6.999	6.273	9.157	8.241
Fig. 6h
NDP52					OPTN						ACTB
NDP52/Input				OPTN/Input
Veh	Rot	O/A		Veh	Rot	O/A
1	3.579	2.902		1	5.697	7.993
1	1.483	2.068		1	2.525	6.707
0.9	2.523	4.096		0.9	2.757	6.694
1.1	3.265	4.116		1.1	3.938	5.329
Fig. 6i
	Nfe2l2 WT; Veh												Nfe2l2 WT; Rot												Nfe2l2 WT; O/A												Nfe2l2 KO; Veh												Nfe2l2 KO; Rot
Ndp52	0.365	0.354	1.247	1.086	1.334	1.614	1.569	1.32	0.623	0.489			2.131	2.313	1.035	0.999	2.114	2.901	3.33	3.186	2.949	3.319			2.532	3.683	0.802	1.145	3.263	4.878	3.683	2.744	3.295	3.408			0.393	0.459	0.35	0.545	0.767	0.903	0.654	0.949	0.937	1.401	0.839	1.001	0.947
Optn	1.396	1.649	0.911	0.859	0.535	0.65	0.803	1.965	0.62	0.612			1.133	1.252	2.574	2.896	2.313	2.332	2.952	4.24	2.574	2.896			2.361	2.602	0.572	0.648	3.54	3.189	7.147	7.019	7.076	5.486			0.892	1.071	0.733	0.79	0.845	1.029	1.015	1.052	0.965	0.851	1.244	0.214	1.367
[truncated: 23 more columns]

## Sheet: Fig. S1
Fig. S1a
i
Fig. S1b
Fig. S1c
	WT Muscle			Parkin-KO muscle			WT islet
Parkin	0.836	0.708	1.228	0.057	0.083	0.132	1.465	1.488	0.611

## Sheet: Fig. S2
Fig. S2a
Veh	Rot	O/A
3.39	4.8	5.28
4.71	4.1	4.97
3.3	4.54	5.59
5	4.76	4.51
3.93	5.14	4.64
4.49	4.49	6.76
4.18	4.59	4.18
4.76	5.2	5.36
4.13	4.5	5.72
4.12	4.12	5.89
5.17	4.3	4.94
4.6	4.35	3.22
4.01	3.75	4.28
3.55	4.53	5.86
Fig. S2b
Veh	PA
5.69	5.65
4.2	5.61
4.42	5.35
4.57	6.12
4.24	5.41
4.69	4.01
4.76	5.39
3.74	5.02
3.12	4.28
6.01	4.8
3.65	4.1
3.49	4.14
5.04	4.64
Fig. S2c
Yellow			Red
Veh	PA		Veh	PA
3	1		12.5	21
3	11.5		17	17
1	1		14	13
0.5	3		18	25.5
0	0		11.5	11
1.5	0.5		14.5	3
0.5	0		27.5	3
4.5	0		3.5	18.5
6.67	0		22.33	9
2	2		18	16.5
1.5	4.5		19.5	6
2.25	3		8	7.5
2	0.5		8.5	7.5
1.25	1.5		6	9.5
0.5	1		6.5	3.5
Fig. S2d
Veh	PA
4	0
4	0.5
6.5	3.75
9	0.5
4	4.5
5.67	0

## Sheet: Fig. S3
Fig. S3a
	Veh								Rot								O/A
(-)	3	7	11.5	0.5	4.5	2.33	6.5		48	20.67	30.5	24.33	20	39	25		14.5	22	14	19	32	17
BAPTA-AM	0	0.67	0	3	0	0	0	3.5	15.5	13	10	4.25	10	5.5	11	4	7	2.67	6	8.5	8	5.33
ML-SI3	0	3.5	0	0					10	17.5	1	5					16	10	8.33	5	7.5
Fig. S3b
Veh	ML-SI3	Rot	Rot+ML-SI3	O/A	O/A+ML-SI3
59.2344	43.4635	104.18	106.271	385.686	103.624
42.7821	41.9892	227.657	76.2755	419.27	68.871
33.7386	26.6848	111.774	24.7624	257.954	95.6785
31.0046	108.236	193.403	122.481	77.8039	115.496
35.3918	72.1116	216.911	55.0632	184.302	140.621
46.6649	14.1143	130.07	42.7821	218.262	149.914
37.0546	27.3285	176.804	81.788	144.843	153.93
45.1742	49.4375	145.788	172.176	69.2431	115.64
37.7225	45.1742	107.673	29.4851	134.007	36.2774
35.1708	38.7273	222.343	73.6191	95.8138	37.0546
Fig. S3c
Fig. S3d
siCon			siMcoln1
Veh	Rot	O/A	Veh	Rot	O/A
0.5	5.67	8.5	0	1.6	3
1	7	12	0.67	0.67	2
0.33	11.67	25	0.25	2.5	2.67
0.5	6.5	14.5	1.33	1	9
0.67	5.5	10.5		0.5
	6.67	18		1

## Sheet: Fig. S4
Fig. S4a
upper									lower
Fig. S4b
TFEB-GFP
left								right
TFE3-GFP
left								right

[truncated: 7 more sheets: Fig. S5, Fig. S6, Fig. S7, Fig. S8, Fig. S9, Fig. S10, Fig. S11]
